# Supplementary material for: (E)-N′-(3,4-Dichloro­benzyl­idene)nicotino­hydrazide monohydrate
Source: Acta Crystallogr Sect E Struct Rep Online. 2009 Sep 5;65(Pt 10):o2336. doi: 10.1107/S1600536809034552 (PMC2970266; doi:10.1107/S1600536809034552)
Supplement: Supplementary file 1 [file e-65-o2336-sup1.cif]

##############################################################################
###                                                                        ###
###        Electronic paper (Acta Crystallographica Section E)             ###
###                                                                        ###
##############################################################################
#                                                                            #
# This CIF contains the data in a paper accepted for publication in Acta     #
# Crystallographica Section E. It conforms to the requirements of Notes      #
# for Authors for Section E, and has been peer reviewed under the auspices   #
# of the IUCr Commission on Journals.                                        #
#                                                                            #
# Full details of the Crystallographic Information File format               #
# are given in the paper "The Crystallographic Information File (CIF):       #
# a New Standard Archive File for Crystallography" by S. R. Hall, F. H.      #
# Allen and I. D. Brown [Acta Cryst. (1991), A47, 655-685].                  #
#                                                                            #
# The current version of the core CIF dictionary is obtainable from          #
# ftp://ftp.iucr.org/pub/cif_core.dic. The current version number is 2.4.    #
#                                                                            #
# Software is freely available for graphical display of the structure(s) in  #
# this CIF.  For information consult the CIF home page http://www.iucr.org/  #
# cif/home.html                                                              #
#                                                                            #
# This file may be used for bona fide research purposes within the           #
# scientific community so long as proper attribution is given to the journal # 
# article from which it was obtained.                                        #
#                                                                            #
##############################################################################
                                             
data_global
_audit_creation_method     SHELXL-97
_journal_date_recd_electronic     2009-08-21
_journal_date_accepted     2009-08-28
_journal_name_full     'Acta Crystallographica, Section E'
_journal_year     2009
_journal_volume     65
_journal_issue     10
_journal_page_first     o2336
_journal_page_last     o2336
_journal_paper_category     QO
_journal_coeditor_code     XU2600
_publ_contact_author_name     'Bao, Feng-Yu'
_publ_contact_author_address
;
Department of Applied Chemistry, College of Sciences,
Henan Agricultural University
Zhengzhou 450002
People's Republic of China
;
_publ_contact_author_email     bfyu2008@126.com
_publ_contact_author_fax     '?'
_publ_contact_author_phone     '?'
_publ_section_title
;
(<i>E</i>)-<i>N</i>'-(3,4-Dichlorobenzylidene)nicotinohydrazide monohydrate
;
loop_
    _publ_author_name
    _publ_author_address
    'Bao, Feng-Yu'
;
Department of Applied Chemistry, College of Sciences,
Henan Agricultural University
Zhengzhou 450002
People's Republic of China
;
    'Zhou, Ying-Xia'
;
Department of Applied Chemistry, College of Sciences,
Henan Agricultural University
Zhengzhou 450002
People's Republic of China
;
    'Zhang, Hai-Yan'
;
Department of Applied Chemistry, College of Sciences,
Henan Agricultural University
Zhengzhou 450002
People's Republic of China
;
    'Hui, Su'
;
Department of Applied Chemistry, College of Sciences,
Henan Agricultural University
Zhengzhou 450002
People's Republic of China
;
data_I
_chemical_name_systematic
;
(<i>E</i>)-<i>N</i>'-(3,4-Dichlorobenzylidene)nicotinohydrazide monohydrate
;
_chemical_name_common     ?
_chemical_formula_moiety     'C13 H9 Cl2 N3 O, H2 O'
_chemical_formula_sum     'C13 H11 Cl2 N3 O2'
_chemical_formula_structural     ?
_chemical_formula_analytical     ?
_chemical_formula_iupac     'C13 H9 Cl2 N3 O, H2 O'
_chemical_formula_weight     312.15
_chemical_melting_point     ?
_symmetry_cell_setting     'Monoclinic'
_symmetry_space_group_name_H-M     'P 21/c'
_symmetry_space_group_name_Hall     '-P 2ybc'
loop_
    _symmetry_equiv_pos_as_xyz
    'x, y, z'
    '-x, y+1/2, -z+1/2'
    '-x, -y, -z'
    'x, -y-1/2, z-1/2'
_cell_length_a     8.2080(3)
_cell_length_b     12.3294(4)
_cell_length_c     13.7089(4)
_cell_angle_alpha     90.00
_cell_angle_beta     91.522(2)
_cell_angle_gamma     90.00
_cell_volume     1386.85(8)
_cell_formula_units_Z     4
_cell_measurement_reflns_used     3887
_cell_measurement_theta_min     2.46
_cell_measurement_theta_max     26.99
_cell_measurement_temperature     296(2)
_exptl_crystal_description     block
_exptl_crystal_colour     colourless
_exptl_crystal_size_max     0.40
_exptl_crystal_size_mid     0.20
_exptl_crystal_size_min     0.10
_exptl_crystal_density_diffrn     1.495
_exptl_crystal_density_meas     ?
_exptl_crystal_density_method     'not measured'
_exptl_crystal_F_000     640
_exptl_absorpt_coefficient_mu     0.472
_exptl_absorpt_correction_type     multi-scan
_exptl_absorpt_process_details     '(SADABS; Bruker, 1998)'
_exptl_absorpt_correction_T_min     0.893
_exptl_absorpt_correction_T_max     0.954
_exptl_special_details
;
;
_diffrn_ambient_temperature     296(2)
_diffrn_radiation_type     MoK\a
_diffrn_radiation_wavelength     0.71073
_diffrn_radiation_source     'fine-focus sealed tube'
_diffrn_radiation_monochromator     graphite
_diffrn_measurement_device_type     'Bruker SMART CCD area-detector'
_diffrn_measurement_method     \w
_diffrn_detector_area_resol_mean     ?
_diffrn_reflns_number     20965
_diffrn_reflns_av_R_equivalents     0.0418
_diffrn_reflns_av_sigmaI/netI     0.0243
_diffrn_reflns_theta_min     2.22
_diffrn_reflns_theta_max     26.99
_diffrn_reflns_theta_full     26.99
_diffrn_measured_fraction_theta_max     1.000
_diffrn_measured_fraction_theta_full     1.000
_diffrn_reflns_limit_h_min     -10
_diffrn_reflns_limit_h_max     10
_diffrn_reflns_limit_k_min     -15
_diffrn_reflns_limit_k_max     15
_diffrn_reflns_limit_l_min     -17
_diffrn_reflns_limit_l_max     17
_diffrn_standards_number     0
_diffrn_standards_interval_count     ?
_diffrn_standards_interval_time     ?
_diffrn_standards_decay_%     ?
_refine_special_details
;
Refinement of <i>F</i>^2^ against ALL reflections. The weighted <i>R</i>-factor
<i>wR</i> and goodness of fit <i>S</i> are based on <i>F</i>^2^, conventional
<i>R</i>-factors <i>R</i> are based on <i>F</i>, with <i>F</i> set to zero for
negative <i>F</i>^2^. The threshold expression of <i>F</i>^2^ >
\s(<i>F</i>^2^) is used only for calculating <i>R</i>-factors(gt) <i>etc</i>.
and is not relevant to the choice of reflections for refinement.
<i>R</i>-factors based on <i>F</i>^2^ are statistically about twice as large
as those based on <i>F</i>, and <i>R</i>- factors based on ALL data will be
even larger.
;
_reflns_number_total     3032
_reflns_number_gt     2150
_reflns_threshold_expression     I>2\s(I)
_refine_ls_structure_factor_coef     Fsqd
_refine_ls_matrix_type     full
_refine_ls_R_factor_all     0.0579
_refine_ls_R_factor_gt     0.0362
_refine_ls_wR_factor_gt     0.0881
_refine_ls_wR_factor_ref     0.0995
_refine_ls_goodness_of_fit_ref     1.023
_refine_ls_restrained_S_all     1.023
_refine_ls_number_reflns     3032
_refine_ls_number_parameters     189
_refine_ls_number_restraints     3
_refine_ls_hydrogen_treatment     mixed
_refine_ls_weighting_scheme     calc
_refine_ls_weighting_details
         'calc w=1/[\s^2^(Fo^2^)+(0.0432P)^2^+0.3048P] where P=(Fo^2^+2Fc^2^)/3'
_atom_sites_solution_hydrogens     geom
_atom_sites_solution_primary     direct
_atom_sites_solution_secondary     difmap
_refine_ls_shift/su_max     0.022
_refine_ls_shift/su_mean     0.003
_refine_diff_density_max     0.149
_refine_diff_density_min     -0.199
_refine_ls_extinction_method     none
_refine_ls_extinction_coef     ?
loop_
    _atom_type_symbol
    _atom_type_description
    _atom_type_scat_dispersion_real
    _atom_type_scat_dispersion_imag
    _atom_type_scat_source
    'C' 'C' 0.0033 0.0016
                         'International Tables Vol C Tables 4.2.6.8 and 6.1.1.4'
    'H' 'H' 0.0000 0.0000
                         'International Tables Vol C Tables 4.2.6.8 and 6.1.1.4'
    'N' 'N' 0.0061 0.0033
                         'International Tables Vol C Tables 4.2.6.8 and 6.1.1.4'
    'O' 'O' 0.0106 0.0060
                         'International Tables Vol C Tables 4.2.6.8 and 6.1.1.4'
    'Cl' 'Cl' 0.1484 0.1585
                         'International Tables Vol C Tables 4.2.6.8 and 6.1.1.4'
_computing_data_collection     'SMART (Bruker, 1998)'
_computing_cell_refinement     'SAINT (Bruker, 1998)'
_computing_data_reduction     'SAINT (Bruker, 1998)'
_computing_structure_solution     'SHELXTL (Sheldrick, 2008)'
_computing_structure_refinement     'SHELXTL (Sheldrick, 2008)'
_computing_molecular_graphics     'SHELXTL (Sheldrick, 2008)'
_computing_publication_material     'SHELXTL (Sheldrick, 2008)'
loop_
    _atom_site_type_symbol
    _atom_site_label
    _atom_site_fract_x
    _atom_site_fract_y
    _atom_site_fract_z
    _atom_site_U_iso_or_equiv
    _atom_site_adp_type
    _atom_site_calc_flag
    _atom_site_refinement_flags
    _atom_site_occupancy
    _atom_site_disorder_assembly
    _atom_site_disorder_group
    Cl Cl1 -0.01836(7) 0.35397(5) 0.67808(4) 0.07194(19) Uani d . 1 . .
    Cl Cl2 0.02126(7) 0.10476(5) 0.62576(4) 0.0725(2) Uani d . 1 . .
    N N2 0.46330(18) 0.25736(12) 0.18259(10) 0.0462(4) Uani d . 1 . .
    H H2A 0.4694 0.1892 0.1698 0.055 Uiso calc R 1 . .
    N N1 0.38507(18) 0.29373(12) 0.26366(10) 0.0471(4) Uani d . 1 . .
    O O 0.52773(19) 0.42935(10) 0.14108(9) 0.0657(4) Uani d . 1 . .
    C C6 0.2369(2) 0.25413(14) 0.40566(13) 0.0448(4) Uani d . 1 . .
    C C8 0.5303(2) 0.33162(14) 0.12366(12) 0.0457(4) Uani d . 1 . .
    C C4 0.0960(2) 0.20492(15) 0.55082(13) 0.0482(4) Uani d . 1 . .
    C C3 0.0803(2) 0.31321(16) 0.57470(13) 0.0487(4) Uani d . 1 . .
    C C10 0.6343(2) 0.18316(14) 0.01178(13) 0.0501(4) Uani d . 1 . .
    H H10A 0.5992 0.1314 0.0559 0.060 Uiso calc R 1 . .
    C C2 0.1439(2) 0.39176(15) 0.51490(14) 0.0527(5) Uani d . 1 . .
    H H2 0.1344 0.4646 0.5315 0.063 Uiso calc R 1 . .
    C C9 0.6100(2) 0.29128(13) 0.03370(12) 0.0420(4) Uani d . 1 . .
    C C13 0.6619(2) 0.36685(15) -0.03277(13) 0.0519(5) Uani d . 1 . .
    H H13A 0.6463 0.4404 -0.0214 0.062 Uiso calc R 1 . .
    C C5 0.1740(2) 0.17586(15) 0.46627(13) 0.0483(4) Uani d . 1 . .
    H H5A 0.1841 0.1029 0.4501 0.058 Uiso calc R 1 . .
    C C7 0.3221(2) 0.22160(15) 0.31757(13) 0.0480(4) Uani d . 1 . .
    H H7A 0.3301 0.1487 0.3011 0.058 Uiso calc R 1 . .
    C C1 0.2212(2) 0.36294(14) 0.43093(14) 0.0508(5) Uani d . 1 . .
    H H1 0.2632 0.4164 0.3909 0.061 Uiso calc R 1 . .
    O O1 0.5421(2) 0.52708(11) 0.32595(11) 0.0651(4) Uani d D 1 . .
    N N3 0.7054(2) 0.14870(12) -0.06903(11) 0.0564(4) Uani d . 1 . .
    C C11 0.7563(2) 0.22393(16) -0.13096(14) 0.0558(5) Uani d . 1 . .
    H H11A 0.8077 0.2014 -0.1871 0.067 Uiso calc R 1 . .
    C C12 0.7366(3) 0.33289(16) -0.11592(14) 0.0575(5) Uani d . 1 . .
    H H12A 0.7731 0.3830 -0.1611 0.069 Uiso calc R 1 . .
    H H1B 0.599(3) 0.4849(16) 0.3622(14) 0.092(9) Uiso d D 1 . .
    H H1A 0.515(3) 0.4919(18) 0.2749(11) 0.102(10) Uiso d D 1 . .
loop_
    _atom_site_aniso_label
    _atom_site_aniso_U_11
    _atom_site_aniso_U_22
    _atom_site_aniso_U_33
    _atom_site_aniso_U_12
    _atom_site_aniso_U_13
    _atom_site_aniso_U_23
    Cl1 0.0761(4) 0.0845(4) 0.0562(3) 0.0074(3) 0.0190(3) -0.0066(3)
    Cl2 0.0856(4) 0.0646(3) 0.0679(3) -0.0098(3) 0.0148(3) 0.0166(3)
    N2 0.0585(9) 0.0371(7) 0.0434(8) 0.0010(7) 0.0081(7) -0.0042(6)
    N1 0.0519(9) 0.0439(8) 0.0458(8) 0.0025(7) 0.0058(6) -0.0041(7)
    O 0.1088(12) 0.0353(7) 0.0541(8) 0.0024(7) 0.0196(7) -0.0034(6)
    C6 0.0423(10) 0.0429(9) 0.0492(9) -0.0002(8) 0.0026(7) -0.0017(8)
    C8 0.0558(11) 0.0386(9) 0.0427(9) 0.0027(8) 0.0004(8) -0.0014(7)
    C4 0.0463(11) 0.0494(10) 0.0490(10) -0.0031(8) 0.0013(8) 0.0069(8)
    C3 0.0436(10) 0.0562(11) 0.0466(10) 0.0029(9) 0.0052(8) -0.0032(8)
    C10 0.0666(12) 0.0379(9) 0.0461(10) 0.0021(9) 0.0079(8) 0.0030(8)
    C2 0.0546(12) 0.0435(10) 0.0603(11) 0.0024(9) 0.0084(9) -0.0050(9)
    C9 0.0466(10) 0.0379(9) 0.0414(9) -0.0006(8) -0.0016(7) -0.0014(7)
    C13 0.0654(12) 0.0379(9) 0.0527(10) -0.0046(8) 0.0061(9) -0.0011(8)
    C5 0.0502(11) 0.0411(9) 0.0535(10) -0.0017(8) 0.0018(8) -0.0016(8)
    C7 0.0508(11) 0.0424(10) 0.0509(10) -0.0001(8) 0.0040(8) -0.0050(8)
    C1 0.0528(11) 0.0413(10) 0.0590(11) -0.0007(8) 0.0119(9) 0.0013(8)
    O1 0.1057(13) 0.0364(7) 0.0533(8) 0.0038(8) 0.0052(8) -0.0022(7)
    N3 0.0752(11) 0.0435(9) 0.0512(9) 0.0039(8) 0.0131(8) -0.0031(7)
    C11 0.0632(13) 0.0558(12) 0.0490(10) -0.0018(10) 0.0123(9) -0.0050(9)
    C12 0.0703(13) 0.0488(11) 0.0541(11) -0.0098(10) 0.0163(10) 0.0021(9)
_geom_special_details
;
All e.s.d.'s (except the e.s.d. in the dihedral angle between two l.s. planes)
are estimated using the full covariance matrix. The cell e.s.d.'s are taken
into account individually in the estimation of e.s.d.'s in distances, angles
and torsion angles; correlations between e.s.d.'s in cell parameters are only
used when they are defined by crystal symmetry. An approximate (isotropic)
treatment of cell e.s.d.'s is used for estimating e.s.d.'s involving l.s.
planes.
;
loop_
    _geom_bond_atom_site_label_1
    _geom_bond_atom_site_label_2
    _geom_bond_site_symmetry_2
    _geom_bond_distance
    _geom_bond_publ_flag
    Cl1 C3 . 1.7255(18) ?
    Cl2 C4 . 1.7291(18) ?
    N2 C8 . 1.348(2) ?
    N2 N1 . 1.3736(19) ?
    N2 H2A . 0.8600 ?
    N1 C7 . 1.275(2) ?
    O C8 . 1.229(2) ?
    C6 C5 . 1.383(2) ?
    C6 C1 . 1.392(2) ?
    C6 C7 . 1.467(2) ?
    C8 C9 . 1.497(2) ?
    C4 C3 . 1.381(3) ?
    C4 C5 . 1.386(2) ?
    C3 C2 . 1.380(3) ?
    C10 N3 . 1.335(2) ?
    C10 C9 . 1.382(2) ?
    C10 H10A . 0.9300 ?
    C2 C1 . 1.376(2) ?
    C2 H2 . 0.9300 ?
    C9 C13 . 1.378(2) ?
    C13 C12 . 1.374(3) ?
    C13 H13A . 0.9300 ?
    C5 H5A . 0.9300 ?
    C7 H7A . 0.9300 ?
    C1 H1 . 0.9300 ?
    O1 H1B . 0.85(2) ?
    O1 H1A . 0.85(2) ?
    N3 C11 . 1.332(2) ?
    C11 C12 . 1.369(3) ?
    C11 H11A . 0.9300 ?
    C12 H12A . 0.9300 ?
loop_
    _geom_angle_atom_site_label_1
    _geom_angle_atom_site_label_2
    _geom_angle_atom_site_label_3
    _geom_angle_site_symmetry_1
    _geom_angle_site_symmetry_3
    _geom_angle
    _geom_angle_publ_flag
    C8 N2 N1 . . 118.04(14) ?
    C8 N2 H2A . . 121.0 ?
    N1 N2 H2A . . 121.0 ?
    C7 N1 N2 . . 116.54(15) ?
    C5 C6 C1 . . 118.97(17) ?
    C5 C6 C7 . . 119.85(16) ?
    C1 C6 C7 . . 121.15(16) ?
    O C8 N2 . . 122.71(16) ?
    O C8 C9 . . 119.75(16) ?
    N2 C8 C9 . . 117.54(15) ?
    C3 C4 C5 . . 119.74(16) ?
    C3 C4 Cl2 . . 120.84(14) ?
    C5 C4 Cl2 . . 119.42(14) ?
    C4 C3 C2 . . 119.88(16) ?
    C4 C3 Cl1 . . 121.65(14) ?
    C2 C3 Cl1 . . 118.47(15) ?
    N3 C10 C9 . . 123.78(17) ?
    N3 C10 H10A . . 118.1 ?
    C9 C10 H10A . . 118.1 ?
    C1 C2 C3 . . 120.39(17) ?
    C1 C2 H2 . . 119.8 ?
    C3 C2 H2 . . 119.8 ?
    C13 C9 C10 . . 117.35(16) ?
    C13 C9 C8 . . 118.00(15) ?
    C10 C9 C8 . . 124.65(15) ?
    C12 C13 C9 . . 119.66(17) ?
    C12 C13 H13A . . 120.2 ?
    C9 C13 H13A . . 120.2 ?
    C6 C5 C4 . . 120.70(17) ?
    C6 C5 H5A . . 119.7 ?
    C4 C5 H5A . . 119.7 ?
    N1 C7 C6 . . 119.73(16) ?
    N1 C7 H7A . . 120.1 ?
    C6 C7 H7A . . 120.1 ?
    C2 C1 C6 . . 120.31(17) ?
    C2 C1 H1 . . 119.8 ?
    C6 C1 H1 . . 119.8 ?
    H1B O1 H1A . . 107.2(18) ?
    C11 N3 C10 . . 117.30(16) ?
    N3 C11 C12 . . 123.14(17) ?
    N3 C11 H11A . . 118.4 ?
    C12 C11 H11A . . 118.4 ?
    C11 C12 C13 . . 118.75(18) ?
    C11 C12 H12A . . 120.6 ?
    C13 C12 H12A . . 120.6 ?
loop_
    _geom_hbond_atom_site_label_D
    _geom_hbond_atom_site_label_H
    _geom_hbond_atom_site_label_A
    _geom_hbond_site_symmetry_A
    _geom_hbond_distance_DH
    _geom_hbond_distance_HA
    _geom_hbond_distance_DA
    _geom_hbond_angle_DHA
    O1 H1A O . 0.85(2) 1.995(16) 2.8059(19) 160(2)
    O1 H1B N3 4_566 0.85(2) 2.079(12) 2.909(2) 166(2)
    N2 H2A O1 2_645 0.86 2.00 2.842(2) 165
    C7 H7A O1 2_645 0.93 2.55 3.314(2) 140
    C10 H10A O1 2_645 0.93 2.39 3.304(2) 167
