# Supplementary material for: (E)-N′-(3,4-Dichloro­benzyl­idene)nicotino­hydrazide monohydrate
Source: Acta Crystallogr Sect E Struct Rep Online. 2009 Sep 5;65(Pt 10):o2336. doi: 10.1107/S1600536809034552 (PMC2970266; doi:10.1107/S1600536809034552)
Supplement: Supplementary file 2 [file e-65-o2336-Isup2.hkl]

# 
# h,k,l, Fc-squared, Fo-squared, sigma(Fo-squared) and status flag 
# 
data_I
_shelx_title ' 4 in P2(1)/c' 
_shelx_refln_list_code          4 
_shelx_F_calc_maximum      314.12 
_exptl_crystal_F_000       702.00 
_reflns_d_resolution_high  0.7830 
 
loop_ 
 _symmetry_equiv_pos_as_xyz 
 'x, y, z' 
 '-x, y+1/2, -z+1/2' 
 '-x, -y, -z' 
 'x, -y-1/2, z-1/2' 
 
_cell_length_a     8.2080 
_cell_length_b    12.3294 
_cell_length_c    13.7089 
_cell_angle_alpha  90.000 
_cell_angle_beta   91.522 
_cell_angle_gamma  90.000 
 
_shelx_F_squared_multiplier     1.000 
 
loop_ 
 _refln_index_h 
 _refln_index_k 
 _refln_index_l 
 _refln_F_squared_calc 
 _refln_F_squared_meas 
 _refln_F_squared_sigma 
 _refln_observed_status 
   1   0   0       14.62        9.64      1.42 o 
   2   0   0     5992.66     5604.89     77.25 o 
   3   0   0     2312.38     2246.29     28.99 o 
   4   0   0     3483.88     3274.35     41.88 o 
   5   0   0      508.93      478.65      8.53 o 
   6   0   0      273.65      268.77      7.75 o 
   7   0   0        3.67        8.61      2.61 o 
   8   0   0      159.88      175.75     11.79 o 
   9   0   0       22.91       23.14      8.06 o 
  10   0   0        0.34       -3.48      5.48 o 
   1   1   0      437.55      465.72      9.80 o 
   2   1   0     5689.07     5637.79     67.89 o 
   3   1   0      834.92      839.89     10.20 o 
   4   1   0      184.99      178.15      3.33 o 
   5   1   0        7.93        6.77      1.26 o 
   6   1   0        3.21        3.75      1.76 o 
   7   1   0        0.08       -0.87      1.72 o 
   8   1   0       73.78       67.12      5.22 o 
   9   1   0       35.57       27.96      6.27 o 
  10   1   0        0.15       -4.46      3.95 o 
   0   2   0    25548.88    24802.63    397.68 o 
   1   2   0       23.37       12.27      0.92 o 
   2   2   0     2763.53     2738.90     25.78 o 
   3   2   0      746.92      770.30      8.55 o 
   4   2   0       70.55       68.98      3.18 o 
   5   2   0       15.96       17.01      1.61 o 
   6   2   0      154.19      164.48      4.07 o 
   7   2   0       94.38       80.44      4.16 o 
   8   2   0       25.08       20.25      3.31 o 
   9   2   0        0.08       -2.29      3.10 o 
  10   2   0        0.85       -1.51      3.92 o 
   1   3   0      297.47      297.14      3.83 o 
   2   3   0     1652.09     1572.50     15.37 o 
   3   3   0      103.24       84.71      2.28 o 
   4   3   0       23.00       28.83      2.09 o 
   5   3   0        0.88        2.23      1.18 o 
   6   3   0      175.66      189.72      4.37 o 
   7   3   0        5.56        2.29      2.11 o 
   8   3   0      133.56      137.97      5.93 o 
   9   3   0       13.52       12.12      3.80 o 
  10   3   0        3.17        3.62      4.04 o 
   0   4   0     4756.68     4876.21     52.88 o 
   1   4   0    11623.40    11209.86     87.93 o 
   2   4   0      721.13      684.48      6.92 o 
   3   4   0     3177.77     3014.32     26.03 o 
   4   4   0      867.78      813.81      9.87 o 
   5   4   0      438.60      423.75      6.83 o 
   6   4   0      782.14      827.08     10.29 o 
   7   4   0      193.66      188.81      6.38 o 
   8   4   0        8.94       12.97      3.00 o 
   9   4   0        2.62        7.06      3.71 o 
  10   4   0        2.12        5.59      6.51 o 
   1   5   0     1356.29     1394.05     18.99 o 
   2   5   0     1505.65     1558.64     13.18 o 
   3   5   0      102.90       90.91      2.83 o 
   4   5   0      394.82      414.75      9.67 o 
   5   5   0      273.17      271.36      6.32 o 
   6   5   0       41.98       47.94      3.51 o 
   7   5   0      113.87      121.66      5.60 o 
   8   5   0        0.01       -0.91      2.64 o 
   9   5   0       42.80       49.38      5.40 o 
   0   6   0      373.10      350.62      6.67 o 
   1   6   0        6.44       11.72      1.49 o 
   2   6   0       88.64       83.02      2.22 o 
   3   6   0      139.60      142.12      2.99 o 
   4   6   0       72.07       77.51      2.71 o 
   5   6   0        0.65        1.38      1.56 o 
   6   6   0        2.05        2.01      2.14 o 
   7   6   0        0.15        0.30      2.41 o 
   8   6   0        5.32        5.00      2.98 o 
   9   6   0       10.00       10.48      5.47 o 
   1   7   0      358.62      393.30      6.05 o 
   2   7   0       30.04       46.22      2.07 o 
   3   7   0        9.47        9.30      1.40 o 
   4   7   0       27.93       23.98      2.02 o 
   5   7   0      169.90      181.26      4.97 o 
   6   7   0       11.67        8.64      2.38 o 
   7   7   0       28.49       26.21      3.67 o 
   8   7   0        8.66        7.72      4.37 o 
   9   7   0       96.07       76.59      9.04 o 
   0   8   0      135.62      139.85      4.85 o 
   1   8   0      503.36      472.74      6.80 o 
   2   8   0        1.88       -0.67      1.21 o 
   3   8   0      242.34      244.46      5.14 o 
   4   8   0      632.99      635.97      8.69 o 
   5   8   0       85.10       88.02      4.05 o 
   6   8   0       76.97       80.81      4.58 o 
   7   8   0       50.42       50.66      4.50 o 
   8   8   0        6.66        7.23      3.87 o 
   9   8   0       55.05       38.32      7.42 o 
   1   9   0        7.68        5.15      1.79 o 
   2   9   0      224.36      230.61      5.81 o 
   3   9   0       49.25       47.08      2.92 o 
   4   9   0      754.81      774.08     15.53 o 
   5   9   0       42.22       43.58      3.45 o 
   6   9   0       16.45       20.51      3.97 o 
   7   9   0       13.49        9.65      3.75 o 
   8   9   0       45.47       45.16      6.57 o 
   0  10   0        0.47       -1.18      2.11 o 
   1  10   0      181.92      161.80      4.36 o 
   2  10   0       88.90       93.79      5.77 o 
   3  10   0       30.22       23.83      3.16 o 
   4  10   0      450.60      448.92     11.69 o 
   5  10   0       24.62       25.11      3.57 o 
   6  10   0        2.16        1.46      2.81 o 
   7  10   0        2.05        3.85      3.68 o 
   8  10   0        4.05        2.77      4.94 o 
   1  11   0       86.01       97.63      5.31 o 
   2  11   0        5.13        4.04      1.76 o 
   3  11   0      161.79      162.11      5.25 o 
   4  11   0       53.81       56.69      4.38 o 
   5  11   0       32.74       39.04      3.79 o 
   6  11   0       19.84       24.73      5.49 o 
   7  11   0       19.39       18.02      4.36 o 
   0  12   0        0.65        1.23      2.90 o 
   1  12   0        9.59        5.61      2.11 o 
   2  12   0        2.06        5.08      2.02 o 
   3  12   0      130.91      123.44      5.32 o 
   4  12   0      161.24      158.74      6.52 o 
   5  12   0       20.80       16.58      4.06 o 
   6  12   0        0.28       -1.33      3.99 o 
   1  13   0       23.27       21.86      3.12 o 
   2  13   0        3.04        2.75      2.22 o 
   3  13   0       19.21       15.57      3.01 o 
   4  13   0        4.25        2.74      3.33 o 
   5  13   0        8.40       14.30      4.21 o 
   0  14   0        4.00        2.53      3.51 o 
   1  14   0       26.44       26.64      3.36 o 
   2  14   0       22.64       26.43      3.23 o 
   3  14   0       51.36       43.67      4.51 o 
   4  14   0        5.60        9.52      3.96 o 
   1  15   0       13.43       12.10      3.18 o 
   2  15   0       20.84       22.62      4.55 o 
   3  15   0        0.87        4.00      3.84 o 
 -10   1   1       14.89       13.48      4.62 o 
  -9   1   1       12.18       14.56      3.96 o 
  -8   1   1       58.68       61.92      6.51 o 
  -7   1   1        0.27        1.43      1.95 o 
  -6   1   1      893.22      895.72     10.49 o 
  -5   1   1       40.93       43.00      2.19 o 
  -4   1   1     1472.22     1415.21     12.18 o 
  -3   1   1       27.95       24.40      1.29 o 
  -2   1   1     3256.91     3094.26     40.83 o 
  -1   1   1       19.95       25.52      1.45 o 
   0   1   1       59.65       60.47      1.91 o 
   1   1   1       25.55       25.32      2.44 o 
   2   1   1        0.00       -1.00      0.67 o 
   3   1   1      371.72      335.51      4.32 o 
   4   1   1      345.70      337.36      4.81 o 
   5   1   1        1.08       -0.81      1.25 o 
   6   1   1      192.96      200.61      4.87 o 
   7   1   1        3.67        2.29      1.74 o 
   8   1   1       72.96       70.82      5.61 o 
   9   1   1       14.54       12.22      4.41 o 
  10   1   1        8.02        8.16      4.71 o 
 -10   2   1        0.74        5.03      4.92 o 
  -9   2   1        2.54        5.52      3.36 o 
  -8   2   1       87.57       92.23      5.14 o 
  -7   2   1      204.46      206.62      5.69 o 
  -6   2   1      300.03      311.47      6.39 o 
  -5   2   1       27.24       19.41      1.67 o 
  -4   2   1      589.76      579.88      8.70 o 
  -3   2   1      551.77      533.27      6.55 o 
  -2   2   1       31.21       30.45      1.34 o 
  -1   2   1      544.96      569.08      5.86 o 
   0   2   1      176.35      201.65      6.14 o 
   1   2   1     2890.43     2831.90     28.15 o 
   2   2   1      375.55      379.52      5.62 o 
   3   2   1      252.78      284.24      4.00 o 
   4   2   1      691.96      684.90      7.79 o 
   5   2   1        2.25        1.61      1.07 o 
   6   2   1       43.75       33.76      2.65 o 
   7   2   1       22.34       23.36      3.04 o 
   8   2   1      121.29      112.09      7.62 o 
   9   2   1        1.65        2.70      3.65 o 
  10   2   1        2.34        7.37      4.36 o 
 -10   3   1        9.89        8.86      5.27 o 
  -9   3   1       19.70       18.16      3.70 o 
  -8   3   1       22.25       18.74      3.33 o 
  -7   3   1       17.99       19.32      2.78 o 
  -6   3   1      356.24      355.54      6.53 o 
  -5   3   1      204.28      190.80      3.95 o 
  -4   3   1       46.44       51.73      2.34 o 
  -3   3   1       27.49       21.54      1.88 o 
  -2   3   1       43.95       42.20      2.34 o 
  -1   3   1      170.88      153.76      2.14 o 
   0   3   1       73.53       71.68      1.84 o 
   1   3   1     1526.80     1465.50     14.71 o 
   2   3   1      349.06      355.70      4.12 o 
   3   3   1     1826.37     1735.42     20.59 o 
   4   3   1       30.77       33.59      2.66 o 
   5   3   1      324.08      315.44      5.69 o 
   6   3   1       62.53       63.05      3.60 o 
   7   3   1        0.66        1.09      1.90 o 
   8   3   1       61.92       65.71      4.40 o 
   9   3   1       41.19       34.00      5.40 o 
  10   3   1        4.28        0.67      4.26 o 
 -10   4   1        0.00       -0.66      6.18 o 
  -9   4   1        3.33        4.26      4.16 o 
  -8   4   1        6.47        7.09      2.94 o 
  -7   4   1       74.02       77.34      4.60 o 
  -6   4   1       15.69       15.25      2.12 o 
  -5   4   1      175.83      195.57      4.57 o 
  -4   4   1      231.26      237.37      4.60 o 
  -3   4   1      596.59      554.87      6.73 o 
  -2   4   1      653.08      657.39      8.36 o 
  -1   4   1     5597.55     5397.74     39.70 o 
   0   4   1      442.47      399.33      4.08 o 
   1   4   1      483.67      476.48      5.34 o 
   2   4   1      346.49      303.02      3.73 o 
   3   4   1      643.80      636.05      7.30 o 
   4   4   1      679.15      677.81      9.70 o 
   5   4   1      161.17      175.27      4.27 o 
   6   4   1      313.51      331.68      7.13 o 
   7   4   1        0.19        4.81      2.48 o 
   8   4   1        4.16        3.07      2.74 o 
   9   4   1        1.83       -0.19      3.59 o 
  10   4   1        0.66       -1.40      5.15 o 
  -9   5   1        8.67        4.50      4.18 o 
  -8   5   1        0.30        0.23      3.50 o 
  -7   5   1       35.91       46.67      3.99 o 
  -6   5   1       30.44       30.57      3.44 o 
  -5   5   1      274.98      273.18      5.80 o 
  -4   5   1      841.94      850.88     10.46 o 
  -3   5   1      827.72      840.01      8.74 o 
  -2   5   1     1658.62     1638.93     17.85 o 
  -1   5   1      329.27      352.36      4.14 o 
   0   5   1      206.91      151.65      2.48 o 
   1   5   1       58.47       59.30      1.80 o 
   2   5   1      410.86      383.29      4.56 o 
   3   5   1      813.19      828.86      8.20 o 
   4   5   1      110.73      112.63      2.93 o 
   5   5   1       33.68       40.35      3.70 o 
   6   5   1        0.64        1.54      1.89 o 
   7   5   1      194.92      184.86      7.25 o 
   8   5   1        0.01        4.28      2.81 o 
   9   5   1        1.28       -2.40      3.33 o 
  -9   6   1        3.68        8.16      4.88 o 
  -8   6   1      205.43      196.85      9.53 o 
  -7   6   1        3.50        0.85      2.79 o 
  -6   6   1        0.99       -0.26      1.84 o 
  -5   6   1      570.97      577.08      9.20 o 
  -4   6   1        3.88        5.32      1.41 o 
  -3   6   1      307.42      315.92      4.53 o 
  -2   6   1       83.63      109.54      2.50 o 
  -1   6   1      412.84      458.48      5.13 o 
   0   6   1       91.58      100.95      2.48 o 
   1   6   1      179.01      166.85      4.14 o 
   2   6   1      219.96      249.12      3.68 o 
   3   6   1      191.93      208.76      3.58 o 
   4   6   1       59.13       55.89      3.70 o 
   5   6   1       29.74       37.19      2.55 o 
   6   6   1       54.33       59.50      4.76 o 
   7   6   1        6.44        7.23      2.75 o 
   8   6   1        1.37       -3.61      2.95 o 
   9   6   1        4.00        1.93      3.85 o 
  -9   7   1        0.71       -2.21      4.77 o 
  -8   7   1        0.02        1.01      3.94 o 
  -7   7   1        9.27        7.80      3.55 o 
  -6   7   1       12.27       15.37      4.35 o 
  -5   7   1       11.84        6.32      1.86 o 
  -4   7   1        3.59        5.95      1.50 o 
  -3   7   1      138.10      128.50      3.25 o 
  -2   7   1      113.91      116.24      3.45 o 
  -1   7   1       30.84       30.75      2.55 o 
   0   7   1     1252.75     1289.28     13.20 o 
   1   7   1       82.93       77.11      2.39 o 
   2   7   1      625.32      624.68      7.37 o 
   3   7   1       28.59       38.62      2.73 o 
   4   7   1      130.71      137.25      3.75 o 
   5   7   1       63.70       59.77      3.38 o 
   6   7   1        9.90        9.88      2.45 o 
   7   7   1       43.39       46.60      3.85 o 
   8   7   1        2.31        2.89      3.28 o 
   9   7   1        1.40       -2.02      5.46 o 
  -9   8   1        2.57       -2.78      4.36 o 
  -8   8   1      157.52      170.14      8.40 o 
  -7   8   1        1.33        6.06      3.18 o 
  -6   8   1        3.50        2.98      2.32 o 
  -5   8   1        5.60        7.42      2.09 o 
  -4   8   1      130.13      138.40      4.12 o 
  -3   8   1      146.15      152.74      4.30 o 
  -2   8   1      770.36      762.50      9.86 o 
  -1   8   1      135.85      112.73      3.67 o 
   0   8   1     2306.03     2273.43     21.45 o 
   1   8   1      221.54      229.55      5.47 o 
   2   8   1     1212.42     1193.89     13.55 o 
   3   8   1      120.75      123.89      4.12 o 
   4   8   1      377.68      391.10      7.08 o 
   5   8   1      687.04      750.00     10.93 o 
   6   8   1        3.02        4.48      2.41 o 
   7   8   1       24.11       23.40      3.78 o 
   8   8   1        0.35       -3.96      3.03 o 
  -8   9   1        1.34       -0.46      3.83 o 
  -7   9   1        0.83        2.74      3.50 o 
  -6   9   1        0.85       -1.80      3.29 o 
  -5   9   1       58.91       55.17      3.91 o 
  -4   9   1       77.71       82.52      4.01 o 
  -3   9   1     1726.25     1757.29     20.19 o 
  -2   9   1      194.08      193.45      6.19 o 
  -1   9   1       88.10       85.48      3.23 o 
   0   9   1       49.71       46.96      3.92 o 
   1   9   1      172.68      177.22      4.26 o 
   2   9   1      234.12      227.86      7.19 o 
   3   9   1      225.80      235.93      5.32 o 
   4   9   1        8.86        8.56      2.73 o 
   5   9   1        0.01        2.28      2.08 o 
   6   9   1        0.50        3.80      2.39 o 
   7   9   1       12.82       10.06      3.36 o 
   8   9   1        1.70        1.00      4.55 o 
  -8  10   1       17.95        6.76      5.16 o 
  -7  10   1        0.75        0.65      3.70 o 
  -6  10   1        0.22       -3.15      3.20 o 
  -5  10   1       26.64       23.05      4.09 o 
  -4  10   1       38.88       44.57      3.28 o 
  -3  10   1       27.85       25.96      2.62 o 
  -2  10   1      193.81      174.62      4.81 o 
  -1  10   1      473.23      462.18      8.34 o 
   0  10   1       17.17       16.99      2.01 o 
   1  10   1       50.08       45.59      2.73 o 
   2  10   1       88.27       97.25      3.70 o 
   3  10   1        8.58        9.61      1.99 o 
   4  10   1       17.72       10.31      2.40 o 
   5  10   1      290.37      298.51     15.03 o 
   6  10   1      159.05      158.06      7.08 o 
   7  10   1        1.05        3.31      3.16 o 
   8  10   1        0.69        4.70      6.00 o 
  -7  11   1        5.66        5.78      4.41 o 
  -6  11   1        0.32       -4.97      3.72 o 
  -5  11   1       25.81       24.95      4.36 o 
  -4  11   1      448.49      468.01      9.33 o 
  -3  11   1       83.55       86.63      4.02 o 
  -2  11   1       11.79        4.85      1.96 o 
  -1  11   1      174.03      174.51      4.87 o 
   0  11   1       87.13       94.94      5.53 o 
   1  11   1       50.65       57.75      3.22 o 
   2  11   1        7.52        7.40      1.87 o 
   3  11   1        2.69        1.03      2.18 o 
   4  11   1      116.69      125.50      5.36 o 
   5  11   1       42.83       49.00      4.09 o 
   6  11   1        0.02       -1.60      2.69 o 
   7  11   1       11.57       11.13      4.43 o 
  -6  12   1        0.23       -0.26      4.07 o 
  -5  12   1       51.42       66.24      5.78 o 
  -4  12   1        6.85        8.69      3.36 o 
  -3  12   1      261.25      279.69      9.79 o 
  -2  12   1       73.52       78.02      4.02 o 
  -1  12   1      262.34      280.53      7.82 o 
   0  12   1        0.08        0.24      2.01 o 
   1  12   1      310.19      308.10      9.07 o 
   2  12   1       13.93       12.24      2.64 o 
   3  12   1      276.08      289.75     10.70 o 
   4  12   1        0.46        0.19      2.43 o 
   5  12   1       13.38       17.91      3.46 o 
   6  12   1      127.74      142.40      7.43 o 
  -5  13   1        3.25        4.28      5.00 o 
  -4  13   1       38.38       28.46      4.42 o 
  -3  13   1       20.94       26.82      4.48 o 
  -2  13   1       36.02       26.39      3.21 o 
  -1  13   1      110.87      111.27      5.01 o 
   0  13   1        0.19       -1.32      2.27 o 
   1  13   1       35.75       33.97      3.13 o 
   2  13   1        0.34        1.82      2.23 o 
   3  13   1       56.33       62.22      5.60 o 
   4  13   1        9.32        8.22      2.93 o 
   5  13   1       33.43       33.12      4.33 o 
  -4  14   1        0.00       -0.08      3.70 o 
  -3  14   1        5.74        7.38      3.74 o 
  -2  14   1        1.71       -0.37      2.70 o 
  -1  14   1        7.43        4.18      2.63 o 
   0  14   1        2.50        1.41      2.89 o 
   1  14   1       14.91       17.84      3.05 o 
   2  14   1        0.00        0.92      2.53 o 
   3  14   1        4.14        0.96      2.79 o 
   4  14   1       14.08        8.61      3.64 o 
  -3  15   1        0.06       -0.65      3.75 o 
  -2  15   1        7.48        2.22      3.26 o 
  -1  15   1        6.71        2.98      3.15 o 
   0  15   1        0.15        1.50      2.85 o 
   1  15   1       38.83       43.64      5.39 o 
   2  15   1        2.36        2.14      2.94 o 
   3  15   1        1.00        1.85      3.13 o 
 -10   0   2       12.99       10.07     14.10 o 
  -9   0   2       19.06       25.59      6.65 o 
  -8   0   2        1.24       -3.46      4.20 o 
  -7   0   2      155.09      161.68      7.05 o 
  -6   0   2      436.84      446.66     10.39 o 
  -5   0   2       21.62       25.44      2.45 o 
  -4   0   2      388.07      351.04      6.59 o 
  -3   0   2       37.76       34.70      1.94 o 
  -2   0   2     5357.81     4971.44     53.96 o 
  -1   0   2     3104.10     3028.22     37.07 o 
   0   0   2     2713.80     2671.18     54.76 o 
   1   0   2      129.72      133.21      3.44 o 
   2   0   2    12184.31    11687.22    232.29 o 
   3   0   2      764.06      811.57     12.69 o 
   4   0   2     4768.07     4816.73     48.77 o 
   5   0   2      545.20      558.58     13.20 o 
   6   0   2        3.50        6.72      2.40 o 
   7   0   2       24.34       24.95      4.50 o 
   8   0   2        3.64       13.22      4.17 o 
   9   0   2        0.34        4.04      5.43 o 
  10   0   2        5.14        8.78     10.16 o 
 -10   1   2        0.67        3.80      9.01 o 
  -9   1   2        2.08        0.83      2.92 o 
  -8   1   2        0.55       -0.34      2.29 o 
  -7   1   2       13.27       14.78      3.15 o 
  -6   1   2      262.37      267.11      5.18 o 
  -5   1   2       52.10       52.22      2.10 o 
  -4   1   2      215.23      182.30      3.09 o 
  -3   1   2      713.78      691.06      6.55 o 
  -2   1   2     3399.65     3208.58     25.17 o 
  -1   1   2     4108.73     4051.84     50.18 o 
   0   1   2     2152.77     2070.62     43.57 o 
   1   1   2      556.22      526.35      7.88 o 
   2   1   2    98671.51    88949.66    915.18 o 
   3   1   2       78.29       91.57      2.61 o 
   4   1   2       15.43        7.86      1.01 o 
   5   1   2      484.79      494.79      6.29 o 
   6   1   2      198.44      201.84      4.82 o 
   7   1   2       56.94       60.98      4.34 o 
   8   1   2        2.76       -1.61      2.31 o 
   9   1   2        1.21        0.06      3.63 o 
  10   1   2       26.88       18.71      5.24 o 
 -10   2   2        7.68        9.18      5.18 o 
  -9   2   2       15.33       12.97      4.38 o 
  -8   2   2       19.45       25.45      3.16 o 
  -7   2   2      151.91      166.50      5.38 o 
  -6   2   2      467.73      470.12      7.55 o 
  -5   2   2        7.37        9.53      1.46 o 
  -4   2   2       14.12       14.75      1.35 o 
  -3   2   2      495.05      453.92      5.34 o 
  -2   2   2      206.73      190.22      2.96 o 
  -1   2   2        5.54       -0.96      1.30 o 
   0   2   2      643.52      658.16      7.48 o 
   1   2   2       55.82       55.07      1.68 o 
   2   2   2      595.92      573.98      7.74 o 
   3   2   2       34.86       41.05      1.96 o 
   4   2   2       72.17       87.34      2.12 o 
   5   2   2       66.70       62.09      2.47 o 
   6   2   2        3.96        6.83      1.74 o 
   7   2   2        1.62        1.87      1.85 o 
   8   2   2       16.99        7.66      3.20 o 
   9   2   2        2.41        3.76      3.39 o 
  10   2   2       20.19        9.76      4.71 o 
 -10   3   2        2.64       -0.26      5.05 o 
  -9   3   2        0.29       -3.38      3.56 o 
  -8   3   2        8.30        9.36      3.04 o 
  -7   3   2       32.51       32.45      3.01 o 
  -6   3   2       80.53       79.51      5.11 o 
  -5   3   2      640.63      636.48      9.32 o 
  -4   3   2     3358.16     3424.26     33.56 o 
  -3   3   2       88.48       76.71      2.42 o 
  -2   3   2     3295.79     3264.59     29.08 o 
  -1   3   2      355.62      328.51      3.72 o 
   0   3   2     7531.59     7568.91     66.12 o 
   1   3   2     3252.98     3018.14     26.97 o 
   2   3   2      444.70      418.08      5.47 o 
   3   3   2     1808.64     1712.10     14.79 o 
   4   3   2      742.64      741.68      7.86 o 
   5   3   2      167.43      150.67      4.00 o 
   6   3   2      184.60      187.92      4.86 o 
   7   3   2       63.31       68.37      3.96 o 
   8   3   2      111.31      115.93      6.61 o 
   9   3   2       40.29       39.31      5.96 o 
  10   3   2        3.30        3.67      4.35 o 
 -10   4   2        0.28       -0.09      4.69 o 
  -9   4   2        1.30        0.51      3.97 o 
  -8   4   2        2.53        5.31      3.42 o 
  -7   4   2       22.46       25.39      2.70 o 
  -6   4   2       96.79       96.87      5.38 o 
  -5   4   2      618.42      643.30      9.73 o 
  -4   4   2      272.82      292.24      5.18 o 
  -3   4   2     1420.59     1398.40     15.40 o 
  -2   4   2      945.80      991.00      9.34 o 
  -1   4   2     1607.98     1486.76     11.50 o 
   0   4   2     2330.35     2284.80     16.90 o 
   1   4   2     3730.80     3718.90     27.83 o 
   2   4   2      478.35      462.85      4.96 o 
   3   4   2        0.27        1.46      1.00 o 
   4   4   2     1604.93     1627.90     15.69 o 
   5   4   2        0.05        0.04      1.50 o 
   6   4   2        0.03        4.72      1.70 o 
   7   4   2        1.30        1.85      1.94 o 
   8   4   2       89.81       74.60      5.66 o 
   9   4   2        1.59        4.07      3.61 o 
  10   4   2       16.10       10.10      4.75 o 
  -9   5   2        4.82        7.98      4.11 o 
  -8   5   2       19.70       15.18      5.40 o 
  -7   5   2       21.97       23.54      3.26 o 
  -6   5   2        0.66       -1.77      1.73 o 
  -5   5   2       87.88       76.30      3.30 o 
  -4   5   2      539.78      581.57      8.63 o 
  -3   5   2      263.20      265.28      4.39 o 
  -2   5   2        3.76        1.77      0.82 o 
  -1   5   2     3329.65     3343.76     24.32 o 
   0   5   2       11.47       17.39      1.14 o 
   1   5   2     3470.98     3471.63     26.44 o 
   2   5   2      950.30      935.33      8.89 o 
   3   5   2     2058.58     2049.18     16.97 o 
   4   5   2       13.65       13.46      1.41 o 
   5   5   2      570.92      553.31     11.75 o 
   6   5   2       47.20       46.27      4.65 o 
   7   5   2       57.06       62.25      4.47 o 
   8   5   2       56.68       58.59      5.31 o 
   9   5   2       15.45        9.68      4.04 o 
  -9   6   2       42.38       44.23      6.93 o 
  -8   6   2       77.46       68.20      8.82 o 
  -7   6   2      320.02      319.13     10.18 o 
  -6   6   2      139.06      141.09      4.68 o 
  -5   6   2      201.99      201.71      5.30 o 
  -4   6   2       59.10       55.13      2.90 o 
  -3   6   2      568.07      569.99      8.30 o 
  -2   6   2      947.31      943.35      9.00 o 
  -1   6   2       46.03       36.10      1.60 o 
   0   6   2      246.37      277.25      4.07 o 
   1   6   2     1191.18     1234.35     11.61 o 
   2   6   2        0.77        0.12      0.77 o 
   3   6   2      200.72      216.03      3.63 o 
   4   6   2       90.52      109.63      3.37 o 
   5   6   2        5.47        3.98      1.58 o 
   6   6   2       98.43       99.98      6.74 o 
   7   6   2       47.52       46.27      4.36 o 
   8   6   2        0.24        1.35      3.30 o 
   9   6   2       16.91       13.64      4.27 o 
  -9   7   2       25.99       17.80      5.25 o 
  -8   7   2        0.60       -5.23      3.87 o 
  -7   7   2      289.79      336.90     11.43 o 
  -6   7   2       77.68       85.49      5.05 o 
  -5   7   2      217.15      234.81      5.95 o 
  -4   7   2      205.80      209.89      4.91 o 
  -3   7   2      475.20      479.01      7.68 o 
  -2   7   2      658.89      692.22      8.29 o 
  -1   7   2      418.46      383.02      5.19 o 
   0   7   2        3.58        2.14      1.26 o 
   1   7   2     1271.09     1209.36     11.77 o 
   2   7   2        1.19        1.19      1.01 o 
   3   7   2      310.56      304.20      4.88 o 
   4   7   2        7.21        6.99      1.70 o 
   5   7   2       50.78       54.06      3.19 o 
   6   7   2      137.78      142.59      5.33 o 
   7   7   2        9.10        7.15      2.96 o 
   8   7   2        8.42        8.02      3.81 o 
   9   7   2        1.67        4.38      5.35 o 
  -8   8   2        5.97       -1.02      4.93 o 
  -7   8   2       90.42       85.87      5.77 o 
  -6   8   2       61.04       56.54      4.68 o 
  -5   8   2        6.77        6.52      2.01 o 
  -4   8   2       69.76       75.52      5.85 o 
  -3   8   2      126.03      119.58      4.90 o 
  -2   8   2     1072.90     1063.52     11.90 o 
  -1   8   2       67.49       65.18      2.88 o 
   0   8   2      121.11      150.59      3.98 o 
   1   8   2       15.50       10.36      1.46 o 
   2   8   2        0.22        1.61      1.21 o 
   3   8   2      182.12      186.23      4.05 o 
   4   8   2       63.33       70.90      3.47 o 
   5   8   2        0.53        2.19      1.90 o 
   6   8   2       26.65       25.61      2.88 o 
   7   8   2       70.03       86.79      6.27 o 
   8   8   2        0.70       -3.81      3.31 o 
  -8   9   2       11.01       10.43      4.52 o 
  -7   9   2      170.43      162.92      8.27 o 
  -6   9   2       34.61       36.78      6.83 o 
  -5   9   2       53.27       43.42      4.17 o 
  -4   9   2       13.05        8.77      2.20 o 
  -3   9   2        3.05        1.51      1.67 o 
  -2   9   2      440.48      399.54      7.32 o 
  -1   9   2        0.02        0.32      1.31 o 
   0   9   2      136.72      146.57      3.93 o 
   1   9   2        9.90        7.35      1.57 o 
   2   9   2       79.82       68.04      3.02 o 
   3   9   2       13.70       15.67      2.26 o 
   4   9   2        0.61        0.88      1.84 o 
   5   9   2       18.25       20.98      2.79 o 
   6   9   2      353.55      397.80      9.56 o 
   7   9   2        0.02       -1.42      2.98 o 
   8   9   2        8.84       11.70      4.66 o 
  -8  10   2        1.39        3.53      5.70 o 
  -7  10   2       17.88       16.36      6.28 o 
  -6  10   2      125.12      148.97      8.63 o 
  -5  10   2      135.38      146.62      6.75 o 
  -4  10   2        6.93        2.44      2.34 o 
  -3  10   2       16.36       15.76      2.21 o 
  -2  10   2     1127.95     1070.81     13.38 o 
  -1  10   2      160.33      166.71      5.43 o 
   0  10   2      102.49       95.55      3.67 o 
   1  10   2       47.78       53.56      3.68 o 
   2  10   2        0.21       -0.98      1.54 o 
   3  10   2       76.71       86.42      5.45 o 
   4  10   2       42.36       45.75      3.48 o 
   5  10   2       88.68       86.01      5.85 o 
   6  10   2       46.46       51.17      4.22 o 
   7  10   2        0.09       -0.87      3.24 o 
  -7  11   2        2.15        3.10      4.41 o 
  -6  11   2       21.01       19.08      4.80 o 
  -5  11   2       14.00        9.53      4.15 o 
  -4  11   2        0.52        2.73      2.50 o 
  -3  11   2      163.83      166.88      5.47 o 
  -2  11   2      330.59      304.15      8.95 o 
  -1  11   2      295.51      256.31      6.25 o 
   0  11   2       84.25       79.12      3.61 o 
   1  11   2      120.83      116.94      5.74 o 
   2  11   2       22.26       13.75      2.17 o 
   3  11   2       24.01       19.95      2.80 o 
   4  11   2       17.61       14.97      2.76 o 
   5  11   2        9.31       12.08      2.88 o 
   6  11   2      132.51      136.06      6.31 o 
   7  11   2        7.19        6.82      3.89 o 
  -6  12   2        5.88        2.24      4.41 o 
  -5  12   2        2.98        3.33      4.12 o 
  -4  12   2       21.75       12.67      3.22 o 
  -3  12   2        0.90        2.39      2.56 o 
  -2  12   2       33.81       29.08      2.99 o 
  -1  12   2        0.12        0.29      2.06 o 
   0  12   2        1.35        0.15      2.07 o 
   1  12   2        1.45        1.65      1.93 o 
   2  12   2        0.13       -0.86      2.04 o 
   3  12   2        9.93       10.88      2.69 o 
   4  12   2        2.92        1.68      2.82 o 
   5  12   2       20.26       16.46      3.32 o 
   6  12   2        0.01        2.40      3.00 o 
  -5  13   2       23.14       26.39      6.15 o 
  -4  13   2        1.67        2.64      3.44 o 
  -3  13   2        1.20        2.52      2.83 o 
  -2  13   2       87.51       89.10      5.76 o 
  -1  13   2       95.77       82.27      5.55 o 
   0  13   2       71.17       85.06      5.09 o 
   1  13   2        8.71        5.87      2.42 o 
   2  13   2       10.15       10.67      2.83 o 
   3  13   2        1.72       -0.59      2.39 o 
   4  13   2       12.93       10.41      3.03 o 
   5  13   2       62.93       53.95      6.90 o 
  -4  14   2        8.12        8.58      4.10 o 
  -3  14   2       47.61       62.45      6.09 o 
  -2  14   2        3.62        0.90      2.95 o 
  -1  14   2       34.57       29.48      3.88 o 
   0  14   2       10.43       10.40      2.83 o 
   1  14   2       15.12       16.79      3.22 o 
   2  14   2        0.14       -0.94      2.59 o 
   3  14   2       39.16       42.83      4.45 o 
   4  14   2        5.53        6.48      3.29 o 
  -2  15   2        3.13        5.59      3.28 o 
  -1  15   2       14.78       10.67      4.59 o 
   0  15   2        4.29        1.13      3.06 o 
   1  15   2       16.04       17.35      3.94 o 
   2  15   2        1.05        5.98      3.12 o 
 -10   1   3       25.68       21.41     10.52 o 
  -9   1   3       11.53       10.24      3.52 o 
  -8   1   3        3.06        7.05      2.60 o 
  -7   1   3        0.69        4.87      2.22 o 
  -6   1   3       88.41       94.96      3.70 o 
  -5   1   3      248.51      261.48      4.47 o 
  -4   1   3       56.92       68.73      2.46 o 
  -3   1   3        1.80        5.02      0.86 o 
  -2   1   3      136.43      136.71      2.60 o 
  -1   1   3       14.72       14.40      0.96 o 
   0   1   3       41.30       40.98      1.11 o 
   1   1   3       64.85       53.35      1.79 o 
   2   1   3        7.13        3.81      1.20 o 
   3   1   3      287.47      281.30      3.84 o 
   4   1   3      103.08      103.58      2.41 o 
   5   1   3        4.99        7.66      1.27 o 
   6   1   3       67.83       72.05      3.62 o 
   7   1   3        0.83        0.92      2.14 o 
   8   1   3        0.34       -3.13      2.39 o 
   9   1   3        0.49       -1.14      4.00 o 
  10   1   3        3.39        0.53      6.72 o 
 -10   2   3      117.04      138.23     11.24 o 
  -9   2   3      137.49      146.74     16.26 o 
  -8   2   3      179.55      201.18     10.47 o 
  -7   2   3      253.24      272.65      6.66 o 
  -6   2   3      760.51      734.60     10.74 o 
  -5   2   3      123.60      119.08      3.35 o 
  -4   2   3     6218.44     6200.99     47.98 o 
  -3   2   3     1084.43     1034.16      9.95 o 
  -2   2   3     3920.54     3782.69     31.68 o 
  -1   2   3      929.11      881.92      9.75 o 
   0   2   3     3185.21     3220.14     30.17 o 
   1   2   3      181.96      170.72      3.56 o 
   2   2   3       67.55       61.63      2.31 o 
   3   2   3       20.58       21.55      1.76 o 
   4   2   3       90.22       96.76      2.16 o 
   5   2   3        9.64       12.15      1.66 o 
   6   2   3      113.67      112.01      5.16 o 
   7   2   3       11.95        9.59      2.49 o 
   8   2   3       30.68       27.50      3.59 o 
   9   2   3        0.04        4.81      3.45 o 
  10   2   3       21.22       16.84      5.04 o 
 -10   3   3       54.85       43.97      6.13 o 
  -9   3   3        1.18        3.46      4.23 o 
  -8   3   3        4.60        8.41      3.17 o 
  -7   3   3        0.12       -1.12      2.12 o 
  -6   3   3       62.11       58.80      3.15 o 
  -5   3   3      399.10      414.56      6.34 o 
  -4   3   3       25.46       23.91      1.54 o 
  -3   3   3       10.40       23.01      1.64 o 
  -2   3   3      423.89      448.14      5.39 o 
  -1   3   3     2749.32     2726.61     20.58 o 
   0   3   3       11.41       11.55      0.87 o 
   1   3   3     4438.28     4314.48     40.57 o 
   2   3   3        0.33       -0.24      0.75 o 
   3   3   3     1221.46     1238.71     12.21 o 
   4   3   3       14.76       19.23      2.15 o 
   5   3   3      292.63      298.64      5.64 o 
   6   3   3        4.55        5.81      1.83 o 
   7   3   3       18.99       11.32      2.66 o 
   8   3   3       26.80       26.11      3.63 o 
   9   3   3        3.16        3.24      3.46 o 
  10   3   3        4.58       -6.07      5.46 o 
 -10   4   3       16.94       13.68      5.13 o 
  -9   4   3       11.68       13.28      4.39 o 
  -8   4   3        0.14       -4.07      2.71 o 
  -7   4   3       27.24       31.03      3.53 o 
  -6   4   3        3.26        3.18      1.80 o 
  -5   4   3       33.48       34.76      2.44 o 
  -4   4   3        0.63        2.72      1.23 o 
  -3   4   3       10.59       16.25      1.86 o 
  -2   4   3     1294.52     1274.23     14.23 o 
  -1   4   3      157.25      161.24      2.42 o 
   0   4   3      464.72      470.16      4.87 o 
   1   4   3        2.09        1.15      0.70 o 
   2   4   3        6.47        9.89      1.29 o 
   3   4   3       60.31       61.73      2.52 o 
   4   4   3       15.17       16.37      2.18 o 
   5   4   3      359.68      362.18      6.74 o 
   6   4   3        0.01       -1.06      1.94 o 
   7   4   3        1.04       -0.03      2.66 o 
   8   4   3        1.86        2.33      2.97 o 
   9   4   3       18.50       13.07      4.29 o 
  -9   5   3       19.47       20.71      4.84 o 
  -8   5   3        0.04       -2.14      3.36 o 
  -7   5   3       12.55       10.29      3.09 o 
  -6   5   3      296.80      308.44      7.20 o 
  -5   5   3       25.08       23.62      2.22 o 
  -4   5   3       36.95       33.75      3.13 o 
  -3   5   3     1121.75     1226.92     12.47 o 
  -2   5   3     1325.06     1327.39     12.28 o 
  -1   5   3        0.12       -0.39      0.64 o 
   0   5   3     2739.20     2864.40     21.25 o 
   1   5   3     1375.40     1362.50     11.65 o 
   2   5   3      343.08      319.65      4.37 o 
   3   5   3        0.74       -1.18      0.78 o 
   4   5   3       60.09       54.20      2.47 o 
   5   5   3      283.59      292.69      5.39 o 
   6   5   3      142.75      128.12      8.49 o 
   7   5   3       36.15       43.15      3.63 o 
   8   5   3       43.61       42.78      5.00 o 
   9   5   3        1.65        0.92      3.45 o 
  -9   6   3       18.96       10.92      4.71 o 
  -8   6   3        7.47        7.88      4.04 o 
  -7   6   3       83.56       83.07      5.16 o 
  -6   6   3       59.81       60.84      4.04 o 
  -5   6   3      329.77      321.48      8.21 o 
  -4   6   3      144.04      148.69      5.13 o 
  -3   6   3     1539.22     1500.69     14.97 o 
  -2   6   3      340.77      355.74      4.50 o 
  -1   6   3      755.97      784.45      6.81 o 
   0   6   3      368.00      333.25      3.88 o 
   1   6   3       87.14       90.30      2.21 o 
   2   6   3        8.57       15.76      1.24 o 
   3   6   3       54.13       59.60      3.36 o 
   4   6   3       67.19       75.22      2.91 o 
   5   6   3       46.77       48.81      2.77 o 
   6   6   3        0.03       -0.80      1.71 o 
   7   6   3       30.61       23.20      3.24 o 
   8   6   3        0.76        3.14      3.22 o 
   9   6   3       26.04       23.66      5.26 o 
  -9   7   3       21.00       25.35      5.65 o 
  -8   7   3       18.27        8.69      4.98 o 
  -7   7   3       12.14       12.14      4.34 o 
  -6   7   3      646.29      691.29     14.93 o 
  -5   7   3        0.04        2.35      2.37 o 
  -4   7   3        2.59        1.03      1.64 o 
  -3   7   3      188.85      196.45      5.47 o 
  -2   7   3      374.98      378.85      4.82 o 
  -1   7   3      164.84      162.27      3.15 o 
   0   7   3      678.94      624.26      7.02 o 
   1   7   3       41.56       62.19      2.44 o 
   2   7   3     1966.48     1981.43     17.81 o 
   3   7   3      103.11      107.45      4.33 o 
   4   7   3      627.32      623.13     10.96 o 
   5   7   3        1.03        1.04      1.61 o 
   6   7   3       61.80       69.26      5.31 o 
   7   7   3       66.38       77.22      7.58 o 
   8   7   3        4.02        0.93      3.78 o 
   9   7   3        4.79        3.67      4.07 o 
  -8   8   3        3.21        2.27      6.35 o 
  -7   8   3        7.69        6.47      3.93 o 
  -6   8   3       49.63       57.95      6.35 o 
  -5   8   3       12.91       12.15      2.74 o 
  -4   8   3       12.00        8.41      2.50 o 
  -3   8   3       61.29       53.11      2.97 o 
  -2   8   3       29.47       31.89      2.18 o 
  -1   8   3     1303.96     1230.88     15.61 o 
   0   8   3       75.33       76.43      4.77 o 
   1   8   3        3.84        2.20      1.22 o 
   2   8   3      161.24      160.43      5.22 o 
   3   8   3       16.97       17.88      2.00 o 
   4   8   3      106.95      101.92      5.10 o 
   5   8   3        0.23        2.26      1.84 o 
   6   8   3       13.85       14.15      3.30 o 
   7   8   3        7.30        7.82      3.47 o 
   8   8   3        0.06        2.54      3.80 o 
  -8   9   3        1.42        0.74      4.50 o 
  -7   9   3        2.37        1.85      3.73 o 
  -6   9   3      172.41      190.69      7.73 o 
  -5   9   3        1.20        0.81      2.75 o 
  -4   9   3        1.98        3.46      2.44 o 
  -3   9   3        7.14        6.64      1.88 o 
  -2   9   3        1.56        2.30      1.47 o 
  -1   9   3      744.28      710.81     10.64 o 
   0   9   3       36.30       49.84      3.51 o 
   1   9   3      856.26      836.22     10.50 o 
   2   9   3      270.89      262.65      5.23 o 
   3   9   3      171.13      170.39      4.90 o 
   4   9   3       69.00       69.76      5.05 o 
   5   9   3       85.06       93.25      4.56 o 
   6   9   3       76.65       77.14      5.00 o 
   7   9   3      168.44      183.42     14.98 o 
   8   9   3       24.14       25.30      5.36 o 
  -7  10   3        8.40        2.88      4.13 o 
  -6  10   3       16.21       18.30      4.43 o 
  -5  10   3        0.87        2.78      2.81 o 
  -4  10   3        9.11        5.36      2.77 o 
  -3  10   3        4.15        2.88      2.72 o 
  -2  10   3      282.71      265.70      5.83 o 
  -1  10   3      932.18      967.90     12.87 o 
   0  10   3       91.30       85.74      3.53 o 
   1  10   3       49.34       53.10      2.89 o 
   2  10   3       14.52       15.68      2.34 o 
   3  10   3        6.49        3.18      1.93 o 
   4  10   3        9.22        8.38      2.23 o 
   5  10   3       40.22       43.57      3.77 o 
   6  10   3       19.24       14.76      3.30 o 
   7  10   3       16.03        5.72      4.16 o 
  -7  11   3        0.10       -0.10      4.45 o 
  -6  11   3        0.16        2.94      4.01 o 
  -5  11   3        7.19       -0.32      3.09 o 
  -4  11   3        0.04        0.84      2.44 o 
  -3  11   3      110.91      107.73      9.51 o 
  -2  11   3      173.96      191.40      6.92 o 
  -1  11   3       52.03       55.57      4.26 o 
   0  11   3      263.55      256.70      7.65 o 
   1  11   3        2.11        2.65      1.76 o 
   2  11   3       39.29       49.48      3.48 o 
   3  11   3       88.42       97.60      4.71 o 
   4  11   3       49.72       49.75      4.45 o 
   5  11   3       41.74       50.13      4.14 o 
   6  11   3        0.39       -2.97      2.88 o 
   7  11   3        1.90        4.26      3.89 o 
  -6  12   3        3.98       -0.43      5.06 o 
  -5  12   3        4.31       -0.99      3.95 o 
  -4  12   3        0.56        2.17      2.73 o 
  -3  12   3       18.28       14.21      3.16 o 
  -2  12   3      316.88      313.57      8.33 o 
  -1  12   3       13.28       12.50      3.27 o 
   0  12   3       67.87       49.72      3.40 o 
   1  12   3      106.50       99.57      4.29 o 
   2  12   3        3.14        0.55      2.22 o 
   3  12   3       17.75       20.06      3.17 o 
   4  12   3        0.01        1.98      2.41 o 
   5  12   3        2.08        2.97      2.80 o 
   6  12   3       13.97       10.18      3.58 o 
  -5  13   3       21.52       18.02      5.35 o 
  -4  13   3        0.11        1.04      3.04 o 
  -3  13   3       62.56       75.54      6.86 o 
  -2  13   3        4.69        6.45      2.83 o 
  -1  13   3      236.07      240.93     16.50 o 
   0  13   3        0.08       -1.12      2.39 o 
   1  13   3      213.17      227.81      6.76 o 
   2  13   3        3.53        3.40      2.51 o 
   3  13   3       49.36       44.92      3.99 o 
   4  13   3        0.86        0.34      2.81 o 
   5  13   3       50.94       46.95      4.54 o 
  -4  14   3        7.34       10.46      3.70 o 
  -3  14   3       16.42       20.61      3.94 o 
  -2  14   3       12.41       23.73      3.81 o 
  -1  14   3        2.20        3.73      2.75 o 
   0  14   3       27.73       22.96      3.90 o 
   1  14   3        0.33       -1.23      2.53 o 
   2  14   3        0.00       -3.58      2.39 o 
   3  14   3        5.04        4.02      3.02 o 
   4  14   3        4.53        6.41      3.06 o 
  -2  15   3       19.47       22.14      4.14 o 
  -1  15   3       10.22       11.83      3.62 o 
   0  15   3       32.49       27.81      4.31 o 
   1  15   3        6.14       10.71      3.81 o 
   2  15   3        0.67        1.62      3.12 o 
 -10   0   4       19.97       45.88     16.48 o 
  -9   0   4       98.35       84.99     10.35 o 
  -8   0   4       10.27        8.18      9.27 o 
  -7   0   4        0.02       -2.94      2.55 o 
  -6   0   4        0.02       -3.31      2.21 o 
  -5   0   4       48.59       41.62      3.40 o 
  -4   0   4      616.14      628.33      8.45 o 
  -3   0   4      170.45      200.21      4.30 o 
  -2   0   4     1591.06     1533.18     17.16 o 
  -1   0   4      569.03      571.76      7.10 o 
   0   0   4     6284.85     6282.33     68.42 o 
   1   0   4     2031.00     2019.25     23.64 o 
   2   0   4     4333.89     4318.20     48.51 o 
   3   0   4      480.81      434.57      7.64 o 
   4   0   4    24628.40    24449.79    296.61 o 
   5   0   4      137.61      152.18      5.03 o 
   6   0   4       17.30        7.59      3.22 o 
   7   0   4       85.05       91.70      6.99 o 
   8   0   4       25.79       22.70      6.15 o 
   9   0   4        7.68        5.99      4.72 o 
  10   0   4        0.08       -4.38      9.57 o 
 -10   1   4       40.56       33.17      9.02 o 
  -9   1   4       25.65       20.10      4.69 o 
  -8   1   4       21.62       23.37      3.62 o 
  -7   1   4       52.97       51.36      3.50 o 
  -6   1   4        9.49        4.79      1.81 o 
  -5   1   4      463.29      472.65      6.80 o 
  -4   1   4     1661.88     1733.49     14.37 o 
  -3   1   4      134.21      156.14      2.68 o 
  -2   1   4      763.40      723.82      6.29 o 
  -1   1   4      793.01      785.64      7.82 o 
   0   1   4     2618.83     2605.78     19.82 o 
   1   1   4      139.99      134.95      2.59 o 
   2   1   4        0.19        2.63      0.73 o 
   3   1   4       18.00       17.54      1.53 o 
   4   1   4     4976.12     4869.99     41.47 o 
   5   1   4      158.62      178.20      4.01 o 
   6   1   4      672.27      674.02     11.63 o 
   7   1   4       73.56       83.52      6.52 o 
   8   1   4        0.03       -2.66      2.30 o 
   9   1   4        5.12        7.74      3.22 o 
  10   1   4        0.12       -5.82      3.88 o 
 -10   2   4       20.81       17.30      6.55 o 
  -9   2   4       87.59       86.67      6.61 o 
  -8   2   4        0.30        1.80      2.96 o 
  -7   2   4        2.34        2.74      2.41 o 
  -6   2   4       23.64       26.14      2.52 o 
  -5   2   4      134.60      134.54      4.14 o 
  -4   2   4       32.61       31.79      1.74 o 
  -3   2   4      919.07      955.77      9.52 o 
  -2   2   4     1880.23     1996.97     16.37 o 
  -1   2   4      311.26      332.16      3.90 o 
   0   2   4      393.64      412.15      4.65 o 
   1   2   4      710.11      753.46      7.76 o 
   2   2   4     1068.87     1082.98     11.42 o 
   3   2   4        1.87        1.82      0.88 o 
   4   2   4     2726.78     2780.80     22.35 o 
   5   2   4      143.70      141.47      4.10 o 
   6   2   4      100.03       99.37      4.34 o 
   7   2   4        4.75        3.82      2.29 o 
   8   2   4        1.59        0.32      2.46 o 
   9   2   4        0.62       -2.40      2.79 o 
  10   2   4        4.22        6.04      4.22 o 
 -10   3   4        9.39       -3.24      5.54 o 
  -9   3   4        0.09        1.59      3.96 o 
  -8   3   4       17.12       20.88      3.83 o 
  -7   3   4       22.54       15.77      3.00 o 
  -6   3   4       93.31       92.06      4.59 o 
  -5   3   4       55.27       64.17      3.13 o 
  -4   3   4      485.74      534.30      7.07 o 
  -3   3   4      877.29      925.97      8.80 o 
  -2   3   4       55.03       52.14      1.62 o 
  -1   3   4       15.11       16.74      1.06 o 
   0   3   4     3137.30     3272.67     29.91 o 
   1   3   4       48.67       39.67      1.70 o 
   2   3   4       40.11       44.87      2.03 o 
   3   3   4      902.11      889.56      9.78 o 
   4   3   4      113.35      104.56      2.98 o 
   5   3   4       51.32       54.51      3.28 o 
   6   3   4      166.55      171.89      5.78 o 
   7   3   4        0.94       -0.68      2.18 o 
   8   3   4        3.29        4.75      3.02 o 
   9   3   4        1.99        0.85      3.47 o 
  -9   4   4       72.67       64.38      6.22 o 
  -8   4   4        3.07        1.65      3.14 o 
  -7   4   4        5.56        2.41      2.71 o 
  -6   4   4      148.62      160.43      5.60 o 
  -5   4   4        6.20        3.62      2.05 o 
  -4   4   4      344.23      330.30      5.63 o 
  -3   4   4      312.92      309.37      4.16 o 
  -2   4   4     4704.68     4971.91     41.61 o 
  -1   4   4       97.78       89.89      2.10 o 
   0   4   4      613.02      578.22      6.14 o 
   1   4   4     1788.04     1767.31     15.12 o 
   2   4   4      787.67      774.51      7.94 o 
   3   4   4     1740.83     1739.78     16.35 o 
   4   4   4      279.22      269.18      4.42 o 
   5   4   4      629.53      633.41      9.03 o 
   6   4   4        1.08       -0.67      1.77 o 
   7   4   4       98.73       91.61      4.74 o 
   8   4   4       19.75       21.05      3.54 o 
   9   4   4       17.80       20.77      4.35 o 
  -9   5   4        8.05        7.92      4.43 o 
  -8   5   4       15.59       15.82      3.67 o 
  -7   5   4       76.18       87.01      5.13 o 
  -6   5   4      102.87       95.87      6.00 o 
  -5   5   4      491.47      504.96     11.78 o 
  -4   5   4       54.95       44.91      2.46 o 
  -3   5   4     1578.90     1606.13     16.55 o 
  -2   5   4       19.02       29.94      1.51 o 
  -1   5   4     3321.69     3393.22     25.22 o 
   0   5   4     1095.59     1075.84     10.17 o 
   1   5   4     1536.67     1450.85     12.39 o 
   2   5   4      486.78      494.37      6.64 o 
   3   5   4     2157.36     2179.88     20.36 o 
   4   5   4      136.77      141.33      3.41 o 
   5   5   4       12.14       11.45      1.88 o 
   6   5   4      234.62      238.60      7.25 o 
   7   5   4        6.81        8.38      2.51 o 
   8   5   4        1.98        4.51      2.83 o 
   9   5   4        1.08       -1.12      3.62 o 
  -9   6   4       13.75       22.89      5.12 o 
  -8   6   4        5.85        4.06      3.99 o 
  -7   6   4        9.45        6.54      2.91 o 
  -6   6   4       21.43       23.81      3.87 o 
  -5   6   4      707.45      694.46     11.96 o 
  -4   6   4      474.18      482.89     12.26 o 
  -3   6   4      135.81      131.60      3.60 o 
  -2   6   4      154.86      131.36      2.70 o 
  -1   6   4      274.25      274.77      3.65 o 
   0   6   4      664.23      709.33      6.91 o 
   1   6   4        0.41        0.55      0.89 o 
   2   6   4       22.85       14.96      1.28 o 
   3   6   4       78.64       77.95      3.16 o 
   4   6   4       61.27       64.60      2.79 o 
   5   6   4        6.95        4.77      1.98 o 
   6   6   4        7.70        4.41      2.08 o 
   7   6   4        3.30        2.22      2.29 o 
   8   6   4        2.98        7.03      3.78 o 
   9   6   4        1.12        0.95      3.80 o 
  -9   7   4        0.01       -4.30      4.40 o 
  -8   7   4        0.01       -3.01      3.91 o 
  -7   7   4      170.27      164.06      7.59 o 
  -6   7   4      137.47      146.71      6.80 o 
  -5   7   4      310.91      313.77      7.94 o 
  -4   7   4       35.52       34.58      3.26 o 
  -3   7   4       14.66       13.15      1.69 o 
  -2   7   4        5.60        1.51      1.03 o 
  -1   7   4       55.86       54.22      2.45 o 
   0   7   4       14.85       16.04      1.46 o 
   1   7   4       93.19      104.45      2.85 o 
   2   7   4       31.10       37.80      2.09 o 
   3   7   4        0.03        1.62      1.35 o 
   4   7   4        1.38       -1.47      1.41 o 
   5   7   4      125.42      131.39      4.86 o 
   6   7   4       13.82       16.89      2.98 o 
   7   7   4        0.92       -0.47      2.88 o 
   8   7   4        7.86        6.01      3.82 o 
   9   7   4       16.95        6.57      5.42 o 
  -8   8   4       10.72        4.32      5.22 o 
  -7   8   4       14.42       12.66      4.05 o 
  -6   8   4        3.69        3.68      3.23 o 
  -5   8   4     1069.76     1060.27     22.19 o 
  -4   8   4       30.54       38.74      3.77 o 
  -3   8   4      474.37      464.15      9.96 o 
  -2   8   4       46.52       46.83      2.47 o 
  -1   8   4      345.63      328.16      5.67 o 
   0   8   4      170.54      172.01      5.08 o 
   1   8   4      121.68      130.39      4.01 o 
   2   8   4       46.67       57.43      4.20 o 
   3   8   4      145.61      154.74      4.26 o 
   4   8   4       26.50       30.44      3.68 o 
   5   8   4        0.92        0.49      1.97 o 
   6   8   4        2.91        4.64      2.62 o 
   7   8   4       15.98       14.59      3.98 o 
   8   8   4       87.97       87.89      6.99 o 
  -8   9   4       34.70       24.94      6.07 o 
  -7   9   4        0.11        0.30      3.86 o 
  -6   9   4       12.96       13.86      4.78 o 
  -5   9   4       13.28       14.21      3.31 o 
  -4   9   4      421.26      426.05     10.21 o 
  -3   9   4      209.88      211.39      6.93 o 
  -2   9   4      233.68      232.12      5.92 o 
  -1   9   4        5.31        4.59      1.62 o 
   0   9   4     2322.19     2229.04     27.46 o 
   1   9   4       64.67       67.11      2.91 o 
   2   9   4       72.73       74.96      3.52 o 
   3   9   4       47.45       47.21      4.49 o 
   4   9   4        0.26        0.43      1.89 o 
   5   9   4        2.74        2.51      2.31 o 
   6   9   4       28.09       23.23      4.65 o 
   7   9   4        7.35        3.62      3.67 o 
   8   9   4        1.30       -0.74      4.01 o 
  -7  10   4       22.79       24.17      5.30 o 
  -6  10   4       62.30       68.13      5.60 o 
  -5  10   4        4.34        5.17      3.15 o 
  -4  10   4      264.83      288.97      8.76 o 
  -3  10   4       57.63       58.74      4.18 o 
  -2  10   4        6.74        9.34      2.24 o 
  -1  10   4      233.30      241.82      6.26 o 
   0  10   4       83.49       73.71      3.40 o 
   1  10   4      308.91      280.71      5.56 o 
   2  10   4      238.38      241.19      7.06 o 
   3  10   4      110.02      113.89      4.83 o 
   4  10   4        0.70        0.46      2.08 o 
   5  10   4       14.16       10.18      2.75 o 
   6  10   4        2.06        0.48      3.64 o 
   7  10   4        3.68        5.22      5.13 o 
  -7  11   4       36.53       50.60      6.66 o 
  -6  11   4        6.13        5.61      4.28 o 
  -5  11   4       43.87       38.06      5.41 o 
  -4  11   4        5.18       12.39      3.26 o 
  -3  11   4       51.02       54.05      4.49 o 
  -2  11   4       21.24       21.78      3.15 o 
  -1  11   4       13.00        6.65      2.39 o 
   0  11   4      433.24      417.57      7.63 o 
   1  11   4        4.36        5.19      2.09 o 
   2  11   4       15.77       16.15      2.46 o 
   3  11   4        2.06        4.23      2.21 o 
   4  11   4        0.75        3.04      2.42 o 
   5  11   4       36.65       36.54      4.03 o 
   6  11   4        0.49       -1.62      3.56 o 
   7  11   4       26.23       31.77      5.16 o 
  -6  12   4       31.05       27.32      5.51 o 
  -5  12   4       26.46       26.31      4.47 o 
  -4  12   4        0.81       -0.06      3.04 o 
  -3  12   4        0.00        2.30      2.64 o 
  -2  12   4        6.24       12.21      2.97 o 
  -1  12   4       32.30       27.76      3.65 o 
   0  12   4      167.62      176.21      5.69 o 
   1  12   4      161.73      153.22     10.14 o 
   2  12   4        0.07       -0.17      2.13 o 
   3  12   4        1.21        3.34      2.41 o 
   4  12   4        1.56        0.82      2.50 o 
   5  12   4        0.40        0.43      3.03 o 
   6  12   4        0.14       -2.53      3.51 o 
  -5  13   4       31.89       50.14      8.39 o 
  -4  13   4       28.42       28.12      4.56 o 
  -3  13   4       89.87       97.74      7.40 o 
  -2  13   4        3.09        0.92      2.86 o 
  -1  13   4       45.93       55.13      4.24 o 
   0  13   4       21.06       16.97      2.86 o 
   1  13   4       61.04       58.09      5.64 o 
   2  13   4        1.14       -1.68      2.40 o 
   3  13   4        7.41        4.44      3.16 o 
   4  13   4        0.08       -1.08      2.66 o 
   5  13   4        7.33        7.38      3.40 o 
  -4  14   4       21.83       30.39      8.05 o 
  -3  14   4       70.93       65.66      7.78 o 
  -2  14   4        0.01        3.54      3.19 o 
  -1  14   4       61.96       73.66      5.47 o 
   0  14   4        9.64        3.06      3.27 o 
   1  14   4       13.60        8.20      3.30 o 
   2  14   4       56.05       65.59      5.15 o 
   3  14   4       16.18       14.82      3.35 o 
   4  14   4        3.38        2.45      3.19 o 
  -2  15   4        1.81        1.37      3.68 o 
  -1  15   4       16.29       27.40      4.32 o 
   0  15   4        0.07        6.83      3.80 o 
   1  15   4        0.15        2.95      3.21 o 
   2  15   4       14.94       15.94      3.78 o 
 -10   1   5        0.22        3.48      5.45 o 
  -9   1   5        5.83        4.82      4.26 o 
  -8   1   5      397.49      443.37     12.65 o 
  -7   1   5      224.89      241.28      7.22 o 
  -6   1   5      482.33      492.79     10.06 o 
  -5   1   5      240.31      241.17      4.38 o 
  -4   1   5     2241.69     2172.80     17.67 o 
  -3   1   5       12.34        5.01      0.90 o 
  -2   1   5     9577.91     9787.38     68.98 o 
  -1   1   5      501.88      518.93      5.02 o 
   0   1   5     3438.04     3433.31     25.99 o 
   1   1   5      459.95      415.00      4.81 o 
   2   1   5      484.50      470.14      5.77 o 
   3   1   5      166.15      154.89      2.95 o 
   4   1   5        0.62        0.67      1.03 o 
   5   1   5       87.52       96.21      3.30 o 
   6   1   5        3.25        2.55      1.76 o 
   7   1   5       18.02       17.12      2.93 o 
   8   1   5       19.06       22.99      3.64 o 
   9   1   5        0.04        2.07      3.19 o 
 -10   2   5       27.24       30.09      8.92 o 
  -9   2   5        0.04       -6.59      5.59 o 
  -8   2   5       53.90       61.26      5.70 o 
  -7   2   5        0.76        2.53      2.58 o 
  -6   2   5      240.32      251.95     11.55 o 
  -5   2   5       48.58       50.05      3.05 o 
  -4   2   5       20.85       25.70      1.96 o 
  -3   2   5      558.07      632.21      6.38 o 
  -2   2   5      726.67      753.60      7.60 o 
  -1   2   5       35.52       34.09      1.34 o 
   0   2   5      146.73      132.56      2.39 o 
   1   2   5       80.35       79.76      2.47 o 
   2   2   5      418.15      403.84      6.84 o 
   3   2   5      139.91      146.88      3.15 o 
   4   2   5        0.16        1.53      1.02 o 
   5   2   5      145.47      148.36      3.94 o 
   6   2   5       57.62       59.84      3.75 o 
   7   2   5       11.64        8.89      3.37 o 
   8   2   5        2.14        3.47      2.72 o 
   9   2   5        0.20       -2.88      2.94 o 
  -9   3   5        0.93        0.93      4.29 o 
  -8   3   5      508.91      543.09     12.55 o 
  -7   3   5      345.35      379.16      9.07 o 
  -6   3   5      112.08      110.71      5.03 o 
  -5   3   5      992.70      992.09     12.69 o 
  -4   3   5      448.15      434.99      8.56 o 
  -3   3   5     1116.18     1060.10      9.55 o 
  -2   3   5     2389.96     2461.61     20.19 o 
  -1   3   5     1320.77     1229.23     11.36 o 
   0   3   5      204.26      189.93      3.10 o 
   1   3   5      562.38      527.90      6.83 o 
   2   3   5      268.00      261.67      4.47 o 
   3   3   5      252.86      229.90      3.94 o 
   4   3   5       82.26       86.97      4.64 o 
   5   3   5       15.49       16.66      1.82 o 
   6   3   5       40.30       40.74      3.25 o 
   7   3   5        1.21        0.02      2.20 o 
   8   3   5        4.32        4.67      2.83 o 
   9   3   5        0.00       -1.43      3.04 o 
  -9   4   5       19.13       19.80      4.90 o 
  -8   4   5       30.75       26.53      4.09 o 
  -7   4   5       37.56       29.92      3.76 o 
  -6   4   5       15.26       18.43      2.77 o 
  -5   4   5       13.29       10.85      3.09 o 
  -4   4   5       21.06       22.48      2.29 o 
  -3   4   5       92.25       98.64      3.19 o 
  -2   4   5       34.99       22.89      2.06 o 
  -1   4   5      497.69      605.43     10.26 o 
   0   4   5     1736.51     1756.12     17.44 o 
   1   4   5      712.29      702.34      8.99 o 
   2   4   5      627.98      614.47      6.79 o 
   3   4   5     1228.30     1224.58     12.34 o 
   4   4   5       41.43       39.73      2.17 o 
   5   4   5      129.99      128.87      4.52 o 
   6   4   5        0.04       -0.52      1.87 o 
   7   4   5      124.95      126.82      5.52 o 
   8   4   5       15.54       14.98      3.34 o 
   9   4   5        5.31        5.31      3.30 o 
  -9   5   5       22.66       26.46      5.45 o 
  -8   5   5        3.13        4.79      3.24 o 
  -7   5   5       59.79       57.16      4.54 o 
  -6   5   5       81.61       83.14      4.54 o 
  -5   5   5       97.56       96.40      8.67 o 
  -4   5   5      296.70      279.89      6.26 o 
  -3   5   5      446.30      395.11      6.75 o 
  -2   5   5      278.20      292.43      5.65 o 
  -1   5   5     2508.32     2566.24     19.78 o 
   0   5   5      497.01      477.03      5.74 o 
   1   5   5      830.23      877.06      8.96 o 
   2   5   5      116.71      114.07      3.64 o 
   3   5   5        1.49        3.12      1.13 o 
   4   5   5        4.00        3.07      1.37 o 
   5   5   5        1.40       -0.15      1.69 o 
   6   5   5       16.07       16.95      2.58 o 
   7   5   5       16.78       19.62      3.18 o 
   8   5   5        0.68        1.16      2.73 o 
   9   5   5        5.62       -1.70      3.56 o 
  -9   6   5        0.29       -0.02      4.37 o 
  -8   6   5       13.93       13.47      3.80 o 
  -7   6   5       22.02       16.62      3.41 o 
  -6   6   5       40.98       45.06      4.14 o 
  -5   6   5      116.66      110.65      5.58 o 
  -4   6   5      974.50      923.08     23.14 o 
  -3   6   5      159.13      175.31      4.51 o 
  -2   6   5      104.37      100.55      3.16 o 
  -1   6   5      269.65      321.36      5.13 o 
   0   6   5      234.10      245.74      4.03 o 
   1   6   5        0.82        0.88      0.90 o 
   2   6   5      321.17      333.66      4.99 o 
   3   6   5      137.92      155.70      4.00 o 
   4   6   5       69.53       68.91      4.03 o 
   5   6   5       22.83       25.53      4.45 o 
   6   6   5       14.23        7.28      2.32 o 
   7   6   5       25.16       26.17      3.41 o 
   8   6   5        0.54       -3.37      2.72 o 
   9   6   5        0.94        1.17      3.90 o 
  -8   7   5       30.40       23.45      4.45 o 
  -7   7   5       25.07       18.01      3.85 o 
  -6   7   5        0.46        0.52      3.02 o 
  -5   7   5       59.38       60.17      4.75 o 
  -4   7   5      416.22      424.79      8.23 o 
  -3   7   5       81.87       81.17      3.44 o 
  -2   7   5      205.05      217.99      4.28 o 
  -1   7   5      383.95      362.38      5.68 o 
   0   7   5      216.32      236.83      5.29 o 
   1   7   5        7.49        5.52      1.25 o 
   2   7   5       91.71       91.47      4.12 o 
   3   7   5       20.09       16.54      1.82 o 
   4   7   5        0.69        1.71      1.61 o 
   5   7   5        1.90        4.21      2.19 o 
   6   7   5       14.93        9.07      2.84 o 
   7   7   5        9.03        3.59      3.14 o 
   8   7   5        0.20       -1.70      2.93 o 
  -8   8   5       21.78       14.48      5.71 o 
  -7   8   5       38.07       30.78      4.73 o 
  -6   8   5       57.18       54.07      5.53 o 
  -5   8   5       12.24       10.40      4.45 o 
  -4   8   5      667.95      697.10     19.37 o 
  -3   8   5        3.37        2.64      2.16 o 
  -2   8   5        0.36        0.51      1.91 o 
  -1   8   5       45.69       47.38      2.76 o 
   0   8   5      372.63      372.08      5.81 o 
   1   8   5      443.57      455.82      6.39 o 
   2   8   5      429.20      432.74      7.89 o 
   3   8   5       94.75       92.62      3.50 o 
   4   8   5      602.77      653.71     11.13 o 
   5   8   5       50.08       48.37      4.87 o 
   6   8   5      114.03      127.79      6.09 o 
   7   8   5       14.03       18.71      3.77 o 
   8   8   5       25.66       22.16      4.64 o 
  -8   9   5        0.31        1.30      5.21 o 
  -7   9   5       58.41       61.67      5.61 o 
  -6   9   5        6.63        5.30      3.32 o 
  -5   9   5       52.83       44.91      4.51 o 
  -4   9   5      116.49      104.37      5.96 o 
  -3   9   5       89.47       83.50      5.11 o 
  -2   9   5        7.03        7.07      2.35 o 
  -1   9   5       62.45       59.89      3.22 o 
   0   9   5       50.53       49.86      2.77 o 
   1   9   5      767.12      788.54     11.85 o 
   2   9   5       42.99       38.25      2.87 o 
   3   9   5       98.67       98.49      4.66 o 
   4   9   5        0.79        1.68      2.19 o 
   5   9   5        0.07       -1.33      2.46 o 
   6   9   5        7.21        9.74      3.36 o 
   7   9   5        0.41       -2.45      3.30 o 
  -7  10   5       23.23       18.23      5.18 o 
  -6  10   5        0.08       -4.41      3.14 o 
  -5  10   5        0.18        7.18      3.54 o 
  -4  10   5       25.77       29.03      5.27 o 
  -3  10   5       10.57       10.16      3.02 o 
  -2  10   5       27.51       26.96      4.23 o 
  -1  10   5        3.80        3.35      1.91 o 
   0  10   5      241.98      244.36      5.85 o 
   1  10   5      389.02      412.66      8.87 o 
   2  10   5      105.36      108.58      4.40 o 
   3  10   5      208.26      228.72      6.35 o 
   4  10   5        2.41       -1.40      2.22 o 
   5  10   5        0.46       -2.07      2.38 o 
   6  10   5        0.82        1.15      3.19 o 
   7  10   5        1.59        2.47      3.51 o 
  -6  11   5       21.71       27.76      4.87 o 
  -5  11   5        1.02       -4.43      2.96 o 
  -4  11   5        9.83       11.37      3.54 o 
  -3  11   5        0.65        1.71      2.75 o 
  -2  11   5        1.48        1.06      2.33 o 
  -1  11   5        5.21        8.01      2.43 o 
   0  11   5      214.06      205.80      5.95 o 
   1  11   5      253.38      263.88      8.11 o 
   2  11   5      105.32       92.79      4.36 o 
   3  11   5       52.06       47.64      3.69 o 
   4  11   5        0.86       -3.06      2.47 o 
   5  11   5        0.33        0.24      2.74 o 
   6  11   5        1.65       -3.07      3.26 o 
  -6  12   5       15.55       11.04      4.47 o 
  -5  12   5        0.00        1.27      3.47 o 
  -4  12   5       13.59       17.44      4.01 o 
  -3  12   5       48.64       49.37      5.10 o 
  -2  12   5        8.23        7.11      2.83 o 
  -1  12   5      248.79      244.88      7.12 o 
   0  12   5       69.00       72.81      4.56 o 
   1  12   5      279.63      269.88     10.99 o 
   2  12   5        5.42        4.27      2.37 o 
   3  12   5      124.90      149.40      9.91 o 
   4  12   5        0.14        0.25      2.65 o 
   5  12   5       53.34       58.50      6.14 o 
   6  12   5        4.59        4.86      3.90 o 
  -5  13   5        1.00       -0.04      3.81 o 
  -4  13   5        4.85       10.61      4.08 o 
  -3  13   5        0.01        0.25      3.40 o 
  -2  13   5        0.03        0.17      2.76 o 
  -1  13   5       12.32       18.22      3.25 o 
   0  13   5       36.84       26.02      3.43 o 
   1  13   5       15.24       11.34      3.51 o 
   2  13   5       41.88       37.21      3.80 o 
   3  13   5        0.78       -1.47      2.55 o 
   4  13   5        0.42        4.88      3.20 o 
   5  13   5        0.41        2.41      3.35 o 
  -3  14   5       16.16       13.83      4.22 o 
  -2  14   5        3.81        2.41      3.25 o 
  -1  14   5        2.16        0.43      3.56 o 
   0  14   5        0.63        0.69      3.29 o 
   1  14   5        4.57        4.76      3.15 o 
   2  14   5       12.30       15.01      3.57 o 
   3  14   5        7.33        5.47      3.25 o 
  -1  15   5       31.53       29.48      5.34 o 
   0  15   5       26.70       30.06      5.01 o 
   1  15   5        7.68       11.19      4.27 o 
  -9   0   6        1.34       -3.11      6.13 o 
  -8   0   6      225.18      202.21     13.27 o 
  -7   0   6      167.38      148.92      9.32 o 
  -6   0   6        6.07        4.80      3.48 o 
  -5   0   6       31.54       30.43      3.05 o 
  -4   0   6        8.99        6.03      1.62 o 
  -3   0   6      363.37      344.62      8.17 o 
  -2   0   6     4410.91     4815.41     46.04 o 
  -1   0   6     1135.49     1216.70     18.97 o 
   0   0   6     3182.58     3153.71     36.25 o 
   1   0   6       83.54       75.02      4.98 o 
   2   0   6     3483.88     3456.35     36.16 o 
   3   0   6       41.54       41.71      2.81 o 
   4   0   6      308.59      283.74      6.80 o 
   5   0   6       62.86       65.95      6.61 o 
   6   0   6     2582.85     2545.23     42.52 o 
   7   0   6       61.34       77.65      6.95 o 
   8   0   6      183.51      161.93     17.30 o 
   9   0   6       10.86       11.05      5.32 o 
  -9   1   6        9.20       10.99      4.46 o 
  -8   1   6       46.01       50.09      5.47 o 
  -7   1   6      122.19      131.79      6.81 o 
  -6   1   6       34.90       37.98      3.71 o 
  -5   1   6       51.49       52.44      2.95 o 
  -4   1   6       16.56       15.40      1.41 o 
  -3   1   6       79.89       86.06      2.19 o 
  -2   1   6        8.73        3.16      0.94 o 
  -1   1   6      681.11      718.48      7.01 o 
   0   1   6        2.36        0.71      0.59 o 
   1   1   6      133.77      138.55      2.41 o 
   2   1   6      196.90      203.48      3.40 o 
   3   1   6      334.10      334.36      4.55 o 
   4   1   6       93.38       99.96      3.67 o 
   5   1   6       87.00       91.95      3.19 o 
   6   1   6     1634.39     1595.45     21.81 o 
   7   1   6       80.61       76.78      4.98 o 
   8   1   6       59.84       38.11      4.26 o 
   9   1   6        3.13        1.71      3.17 o 
  -9   2   6        0.01       -0.16      4.00 o 
  -8   2   6       51.80       56.08      5.44 o 
  -7   2   6       58.92       73.37      5.63 o 
  -6   2   6       60.30       57.04      4.04 o 
  -5   2   6      119.06      125.89      4.21 o 
  -4   2   6       86.50       83.48      2.94 o 
  -3   2   6      545.90      546.01      6.52 o 
  -2   2   6      600.69      721.67      7.99 o 
  -1   2   6      302.32      363.98      4.42 o 
   0   2   6      232.34      256.20      3.34 o 
   1   2   6      816.64      830.02      7.88 o 
   2   2   6      337.83      355.27      5.09 o 
   3   2   6       53.62       62.61      2.33 o 
   4   2   6       33.72       36.47      2.00 o 
   5   2   6       31.14       28.54      2.26 o 
   6   2   6      325.89      320.10      7.41 o 
   7   2   6        0.01        1.49      2.43 o 
   8   2   6       10.11       13.00      3.17 o 
   9   2   6        0.84        2.56      3.02 o 
  -9   3   6        7.09        7.89      4.82 o 
  -8   3   6       41.72       48.22      5.38 o 
  -7   3   6      254.07      260.69      7.91 o 
  -6   3   6        2.11        4.38      2.44 o 
  -5   3   6        0.02        1.28      1.70 o 
  -4   3   6      551.36      545.38      7.91 o 
  -3   3   6      140.71      143.22      3.43 o 
  -2   3   6     1014.03      994.19      9.80 o 
  -1   3   6      388.58      404.36      5.32 o 
   0   3   6     3781.99     4001.00     31.69 o 
   1   3   6       38.40       50.77      1.67 o 
   2   3   6      282.90      270.84      4.48 o 
   3   3   6       57.30       58.39      2.40 o 
   4   3   6      394.85      398.99      7.40 o 
   5   3   6       65.00       70.39      3.42 o 
   6   3   6       31.33       28.87      3.02 o 
   7   3   6       53.29       59.42      4.45 o 
   8   3   6        3.57        1.76      2.82 o 
   9   3   6        1.77        0.21      3.19 o 
  -9   4   6        6.62        4.05      4.54 o 
  -8   4   6       23.67       10.55      4.10 o 
  -7   4   6        3.25        2.73      2.93 o 
  -6   4   6        2.84        2.00      2.41 o 
  -5   4   6        2.30        1.56      1.77 o 
  -4   4   6        0.19       -0.69      1.48 o 
  -3   4   6      148.04      131.54      3.19 o 
  -2   4   6       50.51       69.09      2.16 o 
  -1   4   6     2619.60     2667.24     27.93 o 
   0   4   6       38.11       38.39      2.10 o 
   1   4   6     1393.94     1413.46     12.66 o 
   2   4   6     1210.43     1259.28     12.47 o 
   3   4   6      456.74      427.86      6.36 o 
   4   4   6        0.12        0.89      1.28 o 
   5   4   6      779.59      772.26     11.54 o 
   6   4   6       85.99       81.68      5.74 o 
   7   4   6       32.93       40.19      5.28 o 
   8   4   6       55.00       51.78      4.78 o 
   9   4   6        1.24        0.96      3.83 o 
  -9   5   6        0.06        6.66      4.61 o 
  -8   5   6        0.08       -1.59      3.05 o 
  -7   5   6      174.72      186.11      8.94 o 
  -6   5   6       46.53       44.82      4.06 o 
  -5   5   6       42.00       39.06      3.16 o 
  -4   5   6        0.05        1.79      1.76 o 
  -3   5   6      917.28      906.41     10.21 o 
  -2   5   6      145.28      150.64      3.97 o 
  -1   5   6       79.15       78.32      2.16 o 
   0   5   6      273.04      348.48      6.63 o 
   1   5   6      191.04      210.01      3.94 o 
   2   5   6      153.16      160.08      4.84 o 
   3   5   6       53.92       66.81      2.77 o 
   4   5   6        7.93        4.95      1.62 o 
   5   5   6       15.16       13.94      2.29 o 
   6   5   6       10.02        8.54      2.65 o 
   7   5   6       22.56       17.23      4.03 o 
   8   5   6        7.76        9.73      3.21 o 
   9   5   6        3.09        3.18      3.44 o 
  -9   6   6        0.12       -0.09      4.54 o 
  -8   6   6       13.66       13.81      3.82 o 
  -7   6   6        8.59        5.12      3.10 o 
  -6   6   6       33.05       37.64      3.71 o 
  -5   6   6      377.24      378.73      8.19 o 
  -4   6   6      330.46      294.43      7.52 o 
  -3   6   6      427.49      398.35     10.63 o 
  -2   6   6       79.96       76.01      2.96 o 
  -1   6   6       95.62      103.19      2.80 o 
   0   6   6        0.15        4.20      1.12 o 
   1   6   6      459.22      475.97      6.20 o 
   2   6   6       61.72       61.31      2.48 o 
   3   6   6       41.69       36.19      2.29 o 
   4   6   6       45.41       45.37      2.95 o 
   5   6   6       98.32      111.43      7.38 o 
   6   6   6        8.94        3.30      2.34 o 
   7   6   6        4.96       -0.39      2.47 o 
   8   6   6       20.99       17.30      3.72 o 
  -8   7   6       10.34       15.96      4.17 o 
  -7   7   6        9.14        9.17      3.56 o 
  -6   7   6        7.49        6.24      3.01 o 
  -5   7   6        0.04        1.71      2.42 o 
  -4   7   6      179.12      178.41      6.16 o 
  -3   7   6     2328.31     2274.29     22.42 o 
  -2   7   6      261.63      269.88      5.28 o 
  -1   7   6      533.60      533.08      7.15 o 
   0   7   6      227.82      223.02      4.35 o 
   1   7   6      454.42      458.00      6.69 o 
   2   7   6      150.32      144.03      4.28 o 
   3   7   6      115.28      133.78      6.24 o 
   4   7   6        5.80        4.33      2.24 o 
   5   7   6      107.47      113.08      5.26 o 
   6   7   6        0.73       -3.33      2.22 o 
   7   7   6        0.29        3.92      3.26 o 
   8   7   6        1.71        6.18      3.48 o 
  -8   8   6        2.54        2.74      4.27 o 
  -7   8   6       10.25       10.44      4.00 o 
  -6   8   6       14.61        9.55      4.07 o 
  -5   8   6      112.02      105.90      6.97 o 
  -4   8   6        5.29       -0.49      2.31 o 
  -3   8   6        4.14        9.29      2.70 o 
  -2   8   6      111.22      106.13      5.18 o 
  -1   8   6      441.90      421.66      7.79 o 
   0   8   6       76.23       76.76      4.19 o 
   1   8   6        7.58        9.67      1.70 o 
   2   8   6      642.99      667.59     13.15 o 
   3   8   6       69.23       75.10      3.94 o 
   4   8   6        7.93        5.15      2.76 o 
   5   8   6       33.19       34.43      3.65 o 
   6   8   6        0.09       -2.99      2.36 o 
   7   8   6       13.02        5.99      3.51 o 
   8   8   6        6.90        3.55      3.49 o 
  -7   9   6       12.94       13.65      5.14 o 
  -6   9   6      124.07      132.66      7.25 o 
  -5   9   6       25.90       25.55      6.03 o 
  -4   9   6      198.79      215.09      7.86 o 
  -3   9   6      447.96      409.95     10.00 o 
  -2   9   6      861.68      899.29     15.66 o 
  -1   9   6        3.23        3.31      1.88 o 
   0   9   6       42.71       43.31      2.79 o 
   1   9   6       24.65       22.82      2.46 o 
   2   9   6        3.81        2.62      1.79 o 
   3   9   6       87.02       86.19      5.42 o 
   4   9   6       94.67       97.70     11.27 o 
   5   9   6       13.63        7.53      3.06 o 
   6   9   6        2.62        4.18      3.09 o 
   7   9   6        7.73        5.31      3.96 o 
  -7  10   6       16.93       11.01      4.25 o 
  -6  10   6       29.62       25.22      4.22 o 
  -5  10   6       42.56       47.90      4.99 o 
  -4  10   6        2.02        0.25      2.79 o 
  -3  10   6      117.06      115.43      7.62 o 
  -2  10   6       89.14       90.35      6.96 o 
  -1  10   6      102.27      112.63      4.86 o 
   0  10   6       18.08       17.54      2.61 o 
   1  10   6        2.53        3.66      2.08 o 
   2  10   6      883.05      924.32     20.68 o 
   3  10   6        0.46        3.33      2.22 o 
   4  10   6        4.24        5.25      2.59 o 
   5  10   6        0.40       -0.87      2.74 o 
   6  10   6        3.02        3.81      3.35 o 
   7  10   6        4.57       -0.12      3.47 o 
  -6  11   6        8.60       10.01      4.09 o 
  -5  11   6      100.98       98.63      6.92 o 
  -4  11   6       50.08       56.47      5.33 o 
  -3  11   6      174.51      207.20      8.10 o 
  -2  11   6       48.19       50.37      6.11 o 
  -1  11   6      136.19      135.76      5.58 o 
   0  11   6        0.24       -0.56      2.05 o 
   1  11   6      120.70      130.96      8.79 o 
   2  11   6       10.80        8.65      2.57 o 
   3  11   6      150.60      146.14      6.23 o 
   4  11   6       70.87       66.68      4.77 o 
   5  11   6        4.88        6.86      3.94 o 
   6  11   6        4.32        2.51      3.69 o 
  -5  12   6       12.55       10.71      4.06 o 
  -4  12   6       92.20       93.06      6.72 o 
  -3  12   6        5.93        2.86      3.30 o 
  -2  12   6       20.14       14.21      3.49 o 
  -1  12   6       21.90       18.00      3.63 o 
   0  12   6        1.68        2.87      2.52 o 
   1  12   6        9.46        6.93      2.71 o 
   2  12   6      103.97      102.07      8.01 o 
   3  12   6       28.73       24.33      4.12 o 
   4  12   6        5.40        5.30      3.06 o 
   5  12   6        6.92        0.49      3.44 o 
  -4  13   6       23.16       25.47      4.80 o 
  -3  13   6       20.21       23.74      4.34 o 
  -2  13   6       47.97       55.53      5.42 o 
  -1  13   6      116.13      123.44      6.60 o 
   0  13   6        0.89        2.74      2.64 o 
   1  13   6       30.25       41.14      4.04 o 
   2  13   6       49.42       53.48      4.46 o 
   3  13   6       21.72       23.02      4.08 o 
   4  13   6       25.65       24.81      4.63 o 
  -3  14   6        9.03       12.19      4.78 o 
  -2  14   6       14.14        9.78      4.28 o 
  -1  14   6       15.07        5.17      3.79 o 
   0  14   6        8.17        1.65      3.11 o 
   1  14   6       13.94       18.59      3.76 o 
   2  14   6        3.49        1.79      3.93 o 
   3  14   6       12.91        6.74      5.00 o 
  -9   1   7        1.95        8.23      4.57 o 
  -8   1   7       15.94       11.61      3.98 o 
  -7   1   7        0.07       -0.84      3.05 o 
  -6   1   7       37.51       39.57      3.51 o 
  -5   1   7        0.01       -0.48      1.83 o 
  -4   1   7     1090.58     1069.78     11.11 o 
  -3   1   7       37.21       35.66      1.86 o 
  -2   1   7      267.57      241.17      3.47 o 
  -1   1   7      113.13      146.25      2.41 o 
   0   1   7     1471.59     1516.48     12.95 o 
   1   1   7      129.98      119.97      2.42 o 
   2   1   7      283.58      273.14      4.23 o 
   3   1   7       85.32       85.02      2.44 o 
   4   1   7       69.71       71.49      2.80 o 
   5   1   7        6.03        5.56      1.53 o 
   6   1   7        0.75        1.04      2.21 o 
   7   1   7        0.87        0.46      2.31 o 
   8   1   7        8.53       12.10      3.31 o 
   9   1   7        0.04        5.02      3.32 o 
  -9   2   7       20.97       17.00      4.92 o 
  -8   2   7       16.94       12.54      4.04 o 
  -7   2   7       43.14       53.59      5.14 o 
  -6   2   7     2484.51     2539.85     34.44 o 
  -5   2   7      889.74      874.51     11.39 o 
  -4   2   7      784.37      767.19      9.31 o 
  -3   2   7     1412.91     1434.57     13.47 o 
  -2   2   7     2977.90     2995.21     24.52 o 
  -1   2   7      785.48      730.99      8.22 o 
   0   2   7     5949.02     6101.62     43.54 o 
   1   2   7      997.59      942.01      8.97 o 
   2   2   7      765.63      773.47      8.52 o 
   3   2   7      399.28      378.11      5.46 o 
   4   2   7       83.65       96.07      3.17 o 
   5   2   7      123.16      124.96      4.39 o 
   6   2   7       12.41       14.55      2.39 o 
   7   2   7       40.57       49.93      4.74 o 
   8   2   7        2.91        4.23      2.87 o 
   9   2   7        3.55       -0.42      3.06 o 
  -9   3   7       16.57       21.05      5.19 o 
  -8   3   7       47.59       32.00      6.29 o 
  -7   3   7       92.31      108.28      6.62 o 
  -6   3   7        2.03        3.57      2.87 o 
  -5   3   7      241.41      233.66      6.70 o 
  -4   3   7      498.02      505.70      7.78 o 
  -3   3   7      674.24      653.68      7.71 o 
  -2   3   7       24.06       23.72      1.62 o 
  -1   3   7        5.39       10.44      1.16 o 
   0   3   7      850.07      910.14      8.62 o 
   1   3   7      172.72      186.76      3.17 o 
   2   3   7        0.10       -0.67      1.02 o 
   3   3   7       82.17       82.03      2.87 o 
   4   3   7       23.76       21.24      1.90 o 
   5   3   7      129.23      133.46      4.24 o 
   6   3   7        0.71       -1.74      1.97 o 
   7   3   7       29.14       29.06      3.39 o 
   8   3   7       16.57       13.33      3.88 o 
   9   3   7        8.82        8.00      3.57 o 
  -9   4   7        0.25       -1.46      4.94 o 
  -8   4   7       21.91       21.13      4.64 o 
  -7   4   7       31.52       31.84      4.53 o 
  -6   4   7      234.49      218.85      6.59 o 
  -5   4   7       21.45       17.63      2.59 o 
  -4   4   7      106.53      107.74      3.96 o 
  -3   4   7      270.82      265.92      4.60 o 
  -2   4   7       90.10       80.94      2.93 o 
  -1   4   7       57.36       67.34      2.16 o 
   0   4   7        2.47        0.94      0.84 o 
   1   4   7      103.54      120.05      3.23 o 
   2   4   7        1.47        1.13      1.07 o 
   3   4   7        1.58        4.19      1.43 o 
   4   4   7       32.43       38.89      2.95 o 
   5   4   7       58.39       57.42      4.11 o 
   6   4   7       25.33       25.95      3.01 o 
   7   4   7        6.41        7.55      2.64 o 
   8   4   7        0.00        3.14      2.94 o 
   9   4   7        0.01        0.98      3.38 o 
  -9   5   7        0.80       -5.34      4.47 o 
  -8   5   7        8.40       11.43      4.36 o 
  -7   5   7        9.48        7.49      3.66 o 
  -6   5   7       35.85       34.50      3.45 o 
  -5   5   7       11.00        8.07      2.24 o 
  -4   5   7       38.53       33.74      4.44 o 
  -3   5   7       60.40       64.50      2.65 o 
  -2   5   7      183.98      179.65      3.70 o 
  -1   5   7      238.07      249.77      4.33 o 
   0   5   7      342.75      325.35      5.13 o 
   1   5   7       56.04       74.83      2.47 o 
   2   5   7     1013.51     1029.91     16.06 o 
   3   5   7      137.00      145.47      4.64 o 
   4   5   7      357.18      364.69     12.22 o 
   5   5   7      139.02      152.35      6.39 o 
   6   5   7        0.16        0.71      2.10 o 
   7   5   7        1.35       -1.66      2.37 o 
   8   5   7        0.32       -2.01      2.73 o 
  -8   6   7        9.89       11.32      4.39 o 
  -7   6   7      101.76       99.81      5.88 o 
  -6   6   7       84.38       83.29      7.90 o 
  -5   6   7      304.10      304.60      7.16 o 
  -4   6   7       19.44       19.62      2.71 o 
  -3   6   7      401.87      368.71      8.81 o 
  -2   6   7      790.20      794.59     10.73 o 
  -1   6   7      559.20      508.15      6.49 o 
   0   6   7      215.23      204.97      4.22 o 
   1   6   7     1381.49     1419.50     14.60 o 
   2   6   7      116.51      117.60      3.52 o 
   3   6   7      136.20      145.80      4.44 o 
   4   6   7       21.93       22.42      2.76 o 
   5   6   7        0.25        1.42      2.30 o 
   6   6   7        2.01        3.63      2.73 o 
   7   6   7        0.39        5.05      2.78 o 
   8   6   7       15.70       16.87      5.84 o 
  -8   7   7       25.03       33.60      5.70 o 
  -7   7   7       46.32       39.78      4.85 o 
  -6   7   7      110.17      110.48      5.63 o 
  -5   7   7        7.90        3.49      2.57 o 
  -4   7   7      203.87      199.17      6.11 o 
  -3   7   7      230.70      223.76      6.08 o 
  -2   7   7      886.14      846.44     11.27 o 
  -1   7   7      326.29      315.22      5.73 o 
   0   7   7       46.67       53.16      2.84 o 
   1   7   7        0.58        2.87      1.51 o 
   2   7   7       14.85       11.52      2.16 o 
   3   7   7       20.80       27.64      4.09 o 
   4   7   7        2.57        1.22      1.87 o 
   5   7   7        1.00        3.95      2.33 o 
   6   7   7       95.81       84.22      5.95 o 
   7   7   7        7.10        3.81      3.08 o 
   8   7   7        8.73        6.51      3.33 o 
  -8   8   7       16.66       13.81      7.71 o 
  -7   8   7        5.75        0.50      3.93 o 
  -6   8   7        1.31        2.95      3.40 o 
  -5   8   7       32.59       35.86      4.84 o 
  -4   8   7       37.54       36.12      4.06 o 
  -3   8   7       29.10       27.54      3.60 o 
  -2   8   7      639.51      656.64     12.63 o 
  -1   8   7      142.49      142.18      4.46 o 
   0   8   7       64.48       66.24      3.12 o 
   1   8   7        2.72        0.12      1.63 o 
   2   8   7      102.94      123.61      4.31 o 
   3   8   7       97.19       99.05      4.54 o 
   4   8   7       10.25       11.59      2.70 o 
   5   8   7       51.26       59.66      4.53 o 
   6   8   7        2.54        0.43      2.68 o 
   7   8   7        0.68       -0.41      3.38 o 
  -7   9   7       14.05       13.76      4.55 o 
  -6   9   7        2.21       -1.29      4.43 o 
  -5   9   7      131.93      125.59      8.52 o 
  -4   9   7       32.32       22.80      3.71 o 
  -3   9   7        6.81        7.76      2.93 o 
  -2   9   7      148.92      163.26      9.99 o 
  -1   9   7       39.88       41.22      3.95 o 
   0   9   7       38.15       37.37      2.92 o 
   1   9   7       87.83       87.22      4.11 o 
   2   9   7        0.24       -3.03      2.02 o 
   3   9   7      421.04      436.51      9.73 o 
   4   9   7        6.98        8.84      2.85 o 
   5   9   7       64.86       67.60      5.19 o 
   6   9   7       24.88       23.98      4.19 o 
   7   9   7        1.62        6.82      4.34 o 
  -7  10   7        8.55        4.46      3.91 o 
  -6  10   7        1.28        2.00      3.60 o 
  -5  10   7       46.00       53.39      6.05 o 
  -4  10   7        1.75        3.78      3.15 o 
  -3  10   7       11.68       10.23      3.11 o 
  -2  10   7       20.67       19.80      3.53 o 
  -1  10   7        4.64        2.52      2.45 o 
   0  10   7       52.96       57.24      3.68 o 
   1  10   7        4.24        3.15      2.14 o 
   2  10   7        4.98        7.11      3.47 o 
   3  10   7      146.08      157.47      6.96 o 
   4  10   7       54.38       45.84      4.86 o 
   5  10   7       62.76       50.51      4.88 o 
   6  10   7        0.05        0.43      3.06 o 
  -6  11   7       23.07       21.66      4.97 o 
  -5  11   7       39.71       30.61      8.93 o 
  -4  11   7        9.27       12.22      3.79 o 
  -3  11   7        1.20        0.21      3.08 o 
  -2  11   7        1.17       -2.96      2.78 o 
  -1  11   7        0.92        0.19      2.31 o 
   0  11   7        0.85        3.40      2.33 o 
   1  11   7       49.10       45.27      3.58 o 
   2  11   7      153.85      157.94      8.28 o 
   3  11   7        1.97        8.90      3.12 o 
   4  11   7       10.85       13.18      3.66 o 
   5  11   7        0.20        1.13      3.52 o 
   6  11   7        0.42       -0.21      3.65 o 
  -5  12   7        6.00        6.02      4.03 o 
  -4  12   7       34.10       36.09      4.99 o 
  -3  12   7        0.03       -4.48      2.99 o 
  -2  12   7        0.26        0.02      3.10 o 
  -1  12   7        3.92        4.15      3.18 o 
   0  12   7       12.70        9.12      3.29 o 
   1  12   7       19.64       22.03      3.30 o 
   2  12   7       68.12       59.37      4.60 o 
   3  12   7      111.96      102.03      6.39 o 
   4  12   7       35.29       34.09      5.32 o 
   5  12   7        1.07        1.50      4.17 o 
  -4  13   7       31.15       26.84      4.90 o 
  -3  13   7        0.01       -3.53      3.42 o 
  -2  13   7        2.57        3.34      3.52 o 
  -1  13   7       53.23       56.58      5.44 o 
   0  13   7        5.88        7.29      2.97 o 
   1  13   7       39.75       32.84      3.93 o 
   2  13   7        6.20        1.85      3.09 o 
   3  13   7       48.61       38.90      7.07 o 
   4  13   7        8.75        8.42      6.08 o 
  -2  14   7       23.67       27.08      9.25 o 
  -1  14   7        1.13       -4.81      3.76 o 
   0  14   7       12.29        9.09      3.30 o 
   1  14   7       19.62       12.79      3.67 o 
   2  14   7        1.06        5.32      4.67 o 
  -9   0   8       17.60        7.31      7.36 o 
  -8   0   8        5.16       -2.09      4.75 o 
  -7   0   8       33.67       24.21      9.66 o 
  -6   0   8       37.37       41.25      5.17 o 
  -5   0   8       74.96       78.79      7.49 o 
  -4   0   8       59.03       60.99      4.24 o 
  -3   0   8       91.23       78.21      4.22 o 
  -2   0   8       15.01       12.99      1.66 o 
  -1   0   8        8.28        9.98      1.43 o 
   0   0   8       82.05       97.69      5.02 o 
   1   0   8      202.85      202.24      4.47 o 
   2   0   8        0.10        1.53      1.09 o 
   3   0   8       26.11       26.85      3.43 o 
   4   0   8       10.40       10.89      2.36 o 
   5   0   8       56.77       58.13      4.96 o 
   6   0   8       23.08       23.69      3.44 o 
   7   0   8       22.98       15.51      4.34 o 
   8   0   8      165.21      141.11     14.46 o 
   9   0   8       39.72       20.67      6.37 o 
  -9   1   8        7.65       12.90      4.77 o 
  -8   1   8       77.97       84.18      6.64 o 
  -7   1   8       16.00       10.31      3.73 o 
  -6   1   8      409.88      430.02      8.79 o 
  -5   1   8      242.27      241.88      7.44 o 
  -4   1   8       43.41       43.57      4.45 o 
  -3   1   8        5.54        6.48      1.30 o 
  -2   1   8       33.43       34.03      1.82 o 
  -1   1   8      138.49      138.58      3.38 o 
   0   1   8     1332.64     1445.24     12.07 o 
   1   1   8      631.23      666.55      7.05 o 
   2   1   8      245.29      233.56      3.86 o 
   3   1   8      104.48      115.51      3.82 o 
   4   1   8      142.57      153.53      3.99 o 
   5   1   8        5.90        7.00      1.68 o 
   6   1   8       20.04       25.33      2.65 o 
   7   1   8        3.35        2.14      2.50 o 
   8   1   8      379.26      351.87     13.09 o 
   9   1   8        1.24        5.73      3.30 o 
  -9   2   8        1.36        2.91      4.48 o 
  -8   2   8        1.65        2.99      3.73 o 
  -7   2   8       31.42       26.22      4.29 o 
  -6   2   8       70.73       68.71      4.61 o 
  -5   2   8      201.74      221.26      6.25 o 
  -4   2   8       42.17       36.67      2.68 o 
  -3   2   8      201.43      201.10      4.09 o 
  -2   2   8      284.38      284.27      4.59 o 
  -1   2   8      496.58      523.09      6.34 o 
   0   2   8      327.70      326.80      4.14 o 
   1   2   8      301.28      304.38      4.29 o 
   2   2   8      327.54      366.72      5.38 o 
   3   2   8        8.24       10.49      1.49 o 
   4   2   8        2.28        1.95      1.28 o 
   5   2   8        0.48        0.27      1.42 o 
   6   2   8       10.14        8.58      2.14 o 
   7   2   8        4.42        3.70      2.66 o 
   8   2   8       55.48       43.16      4.71 o 
   9   2   8       14.25       13.61      5.38 o 
  -9   3   8       17.30       30.25      5.49 o 
  -8   3   8       29.62       26.96      4.97 o 
  -7   3   8        9.78       10.16      4.53 o 
  -6   3   8       29.67       28.15      3.54 o 
  -5   3   8      205.05      212.09      6.13 o 
  -4   3   8       76.51       75.84      3.47 o 
  -3   3   8      266.34      263.79      5.70 o 
  -2   3   8        0.40        1.45      1.04 o 
  -1   3   8       86.18       95.05      2.74 o 
   0   3   8        1.40       -0.94      0.89 o 
   1   3   8      536.31      576.77      6.81 o 
   2   3   8      440.15      447.70      6.47 o 
   3   3   8        3.12        2.49      1.30 o 
   4   3   8      448.70      458.87      8.31 o 
   5   3   8        2.90        2.47      1.67 o 
   6   3   8       19.05       11.94      2.50 o 
   7   3   8       91.35       81.13      4.98 o 
   8   3   8        6.11        3.08      3.13 o 
  -9   4   8        4.55       -2.60      4.57 o 
  -8   4   8        9.94       12.71      6.19 o 
  -7   4   8        5.89        7.11      3.64 o 
  -6   4   8       17.17       13.67      3.20 o 
  -5   4   8      536.91      539.07      8.90 o 
  -4   4   8        2.08        1.48      1.79 o 
  -3   4   8       81.74       98.60      3.19 o 
  -2   4   8      445.75      475.32      6.06 o 
  -1   4   8      227.25      218.74      3.91 o 
   0   4   8      155.98      154.56      3.12 o 
   1   4   8       30.69       26.21      1.77 o 
   2   4   8      589.33      630.06      8.75 o 
   3   4   8      113.61      113.56      3.80 o 
   4   4   8       19.47       19.45      2.14 o 
   5   4   8       11.05       12.42      2.27 o 
   6   4   8       16.82       13.90      2.70 o 
   7   4   8        0.58        3.74      2.73 o 
   8   4   8        3.85        5.00      3.25 o 
  -8   5   8        4.08        7.00      4.16 o 
  -7   5   8       21.50       26.60      4.44 o 
  -6   5   8       38.77       29.20      3.66 o 
  -5   5   8       16.04       19.21      2.68 o 
  -4   5   8        0.09       -2.14      1.86 o 
  -3   5   8       67.27       65.91      2.85 o 
  -2   5   8       63.45       66.68      2.57 o 
  -1   5   8      214.31      198.52      4.14 o 
   0   5   8       46.50       48.90      2.94 o 
   1   5   8      611.88      610.88      9.13 o 
   2   5   8        2.46        2.35      1.37 o 
   3   5   8      398.90      414.97      7.23 o 
   4   5   8       71.74       78.25      3.65 o 
   5   5   8       49.89       49.71      4.20 o 
   6   5   8        2.67       -0.24      2.08 o 
   7   5   8       83.47       84.97      5.20 o 
   8   5   8        7.99        2.62      3.12 o 
  -8   6   8       13.48       14.71      4.76 o 
  -7   6   8        8.12       11.34      4.07 o 
  -6   6   8       68.81       81.19      4.73 o 
  -5   6   8      116.35      114.14      5.14 o 
  -4   6   8      232.78      253.99      6.01 o 
  -3   6   8       69.05       68.08      3.55 o 
  -2   6   8      541.10      511.97      7.36 o 
  -1   6   8     2091.73     2078.29     19.80 o 
   0   6   8      514.39      507.12      6.78 o 
   1   6   8      305.82      308.86      6.24 o 
   2   6   8       24.77       20.00      2.18 o 
   3   6   8      282.09      283.81      6.06 o 
   4   6   8       79.30       72.32      3.87 o 
   5   6   8       26.74       29.40      3.73 o 
   6   6   8        2.68        0.43      2.91 o 
   7   6   8       13.54       13.27      3.29 o 
   8   6   8        0.17       -1.20      3.21 o 
  -8   7   8        5.69        6.45      4.78 o 
  -7   7   8        0.24        3.05      4.02 o 
  -6   7   8        0.17        2.40      2.76 o 
  -5   7   8        2.43        0.95      2.49 o 
  -4   7   8        2.86        0.56      2.00 o 
  -3   7   8      362.63      337.39      7.07 o 
  -2   7   8       82.90       68.00      3.32 o 
  -1   7   8       20.35       21.85      2.79 o 
   0   7   8        0.96       -0.50      1.56 o 
   1   7   8      349.39      356.26      7.97 o 
   2   7   8        1.40       -0.86      1.93 o 
   3   7   8        4.15        2.51      1.94 o 
   4   7   8       33.14       33.10      3.68 o 
   5   7   8       16.54       19.69      3.11 o 
   6   7   8        1.42        1.38      2.92 o 
   7   7   8        1.80       -3.97      2.65 o 
  -7   8   8        7.85       14.54      4.65 o 
  -6   8   8        0.54        4.92      3.64 o 
  -5   8   8        0.00        0.96      3.13 o 
  -4   8   8       93.41       75.69      5.36 o 
  -3   8   8       10.58        6.07      2.62 o 
  -2   8   8        8.34        6.05      2.27 o 
  -1   8   8     1380.91     1302.32     15.73 o 
   0   8   8      199.27      193.68      4.97 o 
   1   8   8       38.14       37.30      3.02 o 
   2   8   8        0.30        0.32      2.10 o 
   3   8   8        5.38        8.24      2.38 o 
   4   8   8        2.48        2.24      2.37 o 
   5   8   8        1.49        1.56      2.49 o 
   6   8   8       17.01       16.63      3.94 o 
   7   8   8        0.44       -0.57      3.25 o 
  -7   9   8       10.90        3.35      4.40 o 
  -6   9   8        1.40        0.65      3.89 o 
  -5   9   8       36.65       26.47      4.15 o 
  -4   9   8        6.83       10.16      3.37 o 
  -3   9   8        1.28        0.36      2.75 o 
  -2   9   8        0.37        1.83      2.22 o 
  -1   9   8      146.76      152.09      6.26 o 
   0   9   8       25.11       27.22      2.73 o 
   1   9   8      144.47      146.08      5.80 o 
   2   9   8       27.81       27.14      3.35 o 
   3   9   8        5.49        2.49      2.86 o 
   4   9   8      363.75      368.66      9.94 o 
   5   9   8        1.06        0.87      2.72 o 
   6   9   8        0.05       -0.70      3.52 o 
   7   9   8        0.28       -1.73      4.97 o 
  -6  10   8       21.47       22.30      4.22 o 
  -5  10   8      101.80      109.44      9.32 o 
  -4  10   8      133.42      138.39      8.18 o 
  -3  10   8      218.59      232.44     10.11 o 
  -2  10   8      215.08      231.43      8.06 o 
  -1  10   8       31.51       45.39      4.67 o 
   0  10   8      424.94      441.70     15.21 o 
   1  10   8      115.66      114.38      5.41 o 
   2  10   8       15.98       19.96      3.32 o 
   3  10   8       55.37       52.15      5.15 o 
   4  10   8       25.27       25.40      4.52 o 
   5  10   8       63.66       64.09      5.85 o 
   6  10   8       42.44       39.41      7.27 o 
  -5  11   8        3.74        2.85      3.83 o 
  -4  11   8        4.37        6.01      3.64 o 
  -3  11   8        9.36        5.38      3.52 o 
  -2  11   8       46.20       41.02      4.58 o 
  -1  11   8        0.54       -2.70      2.30 o 
   0  11   8        6.85        6.45      2.68 o 
   1  11   8        1.33       -0.93      2.61 o 
   2  11   8        0.56        5.77      3.05 o 
   3  11   8        5.93        1.01      3.15 o 
   4  11   8      139.91      140.31     10.80 o 
   5  11   8       14.33        8.69      4.66 o 
  -4  12   8        0.32       -5.19      3.54 o 
  -3  12   8       15.45        7.69      6.43 o 
  -2  12   8        4.28       -0.23      3.13 o 
  -1  12   8       23.97       21.00      3.87 o 
   0  12   8       25.07       28.57      3.57 o 
   1  12   8        1.95        1.65      2.80 o 
   2  12   8        1.50        3.46      2.82 o 
   3  12   8        0.51       -5.38      3.86 o 
   4  12   8        4.29       -0.72      3.89 o 
  -3  13   8        5.57        3.78      3.86 o 
  -2  13   8      124.30      134.67      7.67 o 
  -1  13   8        8.78       12.06      5.01 o 
   0  13   8        3.78        3.36      2.87 o 
   1  13   8       11.04        5.41      5.10 o 
   2  13   8        6.98        8.44      3.36 o 
   3  13   8        6.09       12.49      4.53 o 
   0  14   8       50.18       57.08      6.79 o 
  -9   1   9        0.30       -3.23      4.36 o 
  -8   1   9        2.77        5.63      4.10 o 
  -7   1   9       26.75       28.38      4.29 o 
  -6   1   9       54.62       59.27      4.56 o 
  -5   1   9       47.76       38.32      3.42 o 
  -4   1   9     1738.25     1716.66     17.63 o 
  -3   1   9      281.51      293.72      7.04 o 
  -2   1   9      262.45      252.46      4.55 o 
  -1   1   9      248.46      261.63      4.09 o 
   0   1   9      857.77      854.94      8.66 o 
   1   1   9       99.95      102.82      2.98 o 
   2   1   9      788.85      765.09      8.42 o 
   3   1   9       72.27       68.51      3.91 o 
   4   1   9       49.30       51.63      2.77 o 
   5   1   9       21.24       27.63      2.44 o 
   6   1   9        0.75        0.85      1.84 o 
   7   1   9        6.77       11.57      3.18 o 
   8   1   9        0.78        3.26      3.31 o 
  -9   2   9        9.24        7.11      4.97 o 
  -8   2   9       97.63       97.03      7.33 o 
  -7   2   9       34.18       37.35      4.66 o 
  -6   2   9       16.29        6.48      3.00 o 
  -5   2   9      140.88      124.44      5.13 o 
  -4   2   9      654.84      664.87     10.45 o 
  -3   2   9      270.95      268.97      6.78 o 
  -2   2   9     2795.95     2719.01     21.95 o 
  -1   2   9      621.51      617.87      7.38 o 
   0   2   9      616.44      606.45      7.43 o 
   1   2   9       27.62       23.67      1.70 o 
   2   2   9     1527.20     1546.67     15.12 o 
   3   2   9      191.74      207.86      5.59 o 
   4   2   9      145.48      150.99      4.41 o 
   5   2   9       25.65       31.27      2.49 o 
   6   2   9       24.13       24.85      2.84 o 
   7   2   9        0.13        1.03      2.67 o 
   8   2   9        0.23        3.69      3.55 o 
  -8   3   9        1.59        7.52      4.24 o 
  -7   3   9       10.74       10.65      3.70 o 
  -6   3   9        1.75        4.68      2.83 o 
  -5   3   9        1.36        2.22      2.30 o 
  -4   3   9     2073.19     1988.16     23.72 o 
  -3   3   9      315.01      319.70      5.43 o 
  -2   3   9        4.28        4.91      1.30 o 
  -1   3   9      828.61      831.42      9.42 o 
   0   3   9      112.32      125.11      3.15 o 
   1   3   9      309.73      316.85      5.88 o 
   2   3   9      290.65      314.63      5.43 o 
   3   3   9       57.52       50.57      2.82 o 
   4   3   9       25.09       31.03      2.47 o 
   5   3   9       37.25       38.42      2.76 o 
   6   3   9        9.21       13.81      2.58 o 
   7   3   9       28.83       24.31      3.59 o 
   8   3   9        5.03       -0.32      3.16 o 
  -8   4   9       29.37       26.98      5.23 o 
  -7   4   9       24.35       26.78      4.37 o 
  -6   4   9       60.68       42.86      4.14 o 
  -5   4   9      186.88      182.85      6.07 o 
  -4   4   9       10.88       11.70      2.31 o 
  -3   4   9      308.01      302.48      5.39 o 
  -2   4   9        6.26        6.03      1.38 o 
  -1   4   9      331.75      321.31      5.67 o 
   0   4   9        3.63        1.24      1.20 o 
   1   4   9        7.22        5.12      1.55 o 
   2   4   9        8.80       11.11      2.52 o 
   3   4   9        4.30        1.43      1.56 o 
   4   4   9       80.15       75.18      4.05 o 
   5   4   9       56.49       50.13      3.46 o 
   6   4   9        6.71        6.58      2.31 o 
   7   4   9       27.67       26.87      3.35 o 
   8   4   9        2.59        1.11      3.04 o 
  -8   5   9       54.22       50.01      5.97 o 
  -7   5   9       12.37        9.22      3.98 o 
  -6   5   9       78.96       80.35      6.03 o 
  -5   5   9      268.17      267.17      9.05 o 
  -4   5   9        0.90        4.08      2.15 o 
  -3   5   9      269.14      271.79      6.24 o 
  -2   5   9       78.28       84.16      2.95 o 
  -1   5   9      113.29      105.16      3.21 o 
   0   5   9      344.43      365.84      6.97 o 
   1   5   9      175.95      168.16      5.04 o 
   2   5   9       19.37       22.37      2.77 o 
   3   5   9      379.81      371.60      7.56 o 
   4   5   9        0.02       -0.31      1.87 o 
   5   5   9       15.35        8.99      2.76 o 
   6   5   9        8.62        4.50      2.51 o 
   7   5   9       10.09        9.11      3.02 o 
   8   5   9        0.42       -2.33      2.88 o 
  -8   6   9       27.15       42.65      5.76 o 
  -7   6   9       69.28       77.11      6.36 o 
  -6   6   9       36.39       29.08      3.84 o 
  -5   6   9      135.71      141.57      5.31 o 
  -4   6   9      152.46      154.97      6.47 o 
  -3   6   9       87.07      103.43      4.16 o 
  -2   6   9      195.38      198.10      4.24 o 
  -1   6   9      461.94      466.86      6.84 o 
   0   6   9      190.98      198.50      7.13 o 
   1   6   9      512.25      514.41      9.07 o 
   2   6   9      206.32      215.82      5.93 o 
   3   6   9        9.87       13.54      2.15 o 
   4   6   9      156.74      164.67      7.48 o 
   5   6   9       11.39        8.97      3.04 o 
   6   6   9       38.29       32.80      4.42 o 
   7   6   9        6.44        2.68      3.12 o 
  -7   7   9        0.00        3.20      4.42 o 
  -6   7   9       30.44       22.94      3.97 o 
  -5   7   9        9.46        9.44      2.78 o 
  -4   7   9       12.68       13.09      2.57 o 
  -3   7   9       12.30        5.42      2.22 o 
  -2   7   9       34.85       34.58      2.34 o 
  -1   7   9        4.57        3.88      1.79 o 
   0   7   9      867.25      901.69     11.99 o 
   1   7   9       16.39       11.90      3.01 o 
   2   7   9       97.24       96.34      7.78 o 
   3   7   9       55.34       55.34      4.07 o 
   4   7   9       42.01       45.34      3.61 o 
   5   7   9        0.14        0.60      2.73 o 
   6   7   9        2.42        0.23      3.14 o 
   7   7   9        3.16        1.74      3.05 o 
  -7   8   9       40.41       58.53      7.60 o 
  -6   8   9       34.03       43.22      7.21 o 
  -5   8   9       62.27       54.25      5.40 o 
  -4   8   9       92.38       87.01      9.11 o 
  -3   8   9      129.78      103.84      5.50 o 
  -2   8   9      167.14      155.68      7.36 o 
  -1   8   9        7.62        2.73      2.00 o 
   0   8   9      172.24      187.34      6.68 o 
   1   8   9       12.38        9.17      2.61 o 
   2   8   9       37.70       37.20      3.69 o 
   3   8   9       15.94       15.02      3.18 o 
   4   8   9        2.10       -1.70      2.59 o 
   5   8   9       57.22       52.02      5.21 o 
   6   8   9        1.95        2.01      3.39 o 
   7   8   9        0.87        0.99      4.63 o 
  -6   9   9       40.25       47.80      5.76 o 
  -5   9   9       66.81       63.74      6.99 o 
  -4   9   9        8.50        9.79      3.29 o 
  -3   9   9       75.79       76.52      5.46 o 
  -2   9   9       29.72       33.82      3.98 o 
  -1   9   9       20.02       20.29      2.91 o 
   0   9   9      130.59      136.72      5.87 o 
   1   9   9       47.79       48.66      4.14 o 
   2   9   9       10.10       12.10      3.30 o 
   3   9   9        1.94        3.50      2.94 o 
   4   9   9        1.23        2.71      3.82 o 
   5   9   9       15.67       20.45      4.44 o 
   6   9   9        1.95        1.46      3.82 o 
  -6  10   9        8.91       13.13      4.35 o 
  -5  10   9        8.36        8.22      3.76 o 
  -4  10   9       30.84       38.35      4.91 o 
  -3  10   9      171.04      158.10     12.13 o 
  -2  10   9       13.09        8.70      3.81 o 
  -1  10   9       16.96       19.37      2.97 o 
   0  10   9        7.52        8.85      2.99 o 
   1  10   9       26.86       19.68      3.42 o 
   2  10   9       12.11       12.36      3.43 o 
   3  10   9        6.45        0.85      3.11 o 
   4  10   9       32.69       26.70      4.64 o 
   5  10   9       69.10       90.10      7.88 o 
  -5  11   9       12.79       11.85      4.40 o 
  -4  11   9        4.47        3.69      3.70 o 
  -3  11   9        3.52       -0.32      3.41 o 
  -2  11   9       29.75       25.17      4.51 o 
  -1  11   9        0.00        0.39      2.54 o 
   0  11   9        1.08       -1.81      2.75 o 
   1  11   9        0.21       -0.50      2.87 o 
   2  11   9        0.75        1.30      3.10 o 
   3  11   9        0.29        1.24      3.38 o 
   4  11   9        1.97       -1.09      3.67 o 
   5  11   9       47.62       45.16      7.72 o 
  -4  12   9        8.20        7.16      4.39 o 
  -3  12   9        2.14       -1.12      3.42 o 
  -2  12   9       36.23       34.74      5.00 o 
  -1  12   9        0.01        2.26      2.85 o 
   0  12   9        0.95        1.15      3.15 o 
   1  12   9       16.12       19.43      3.92 o 
   2  12   9        2.10        5.83      3.71 o 
   3  12   9       28.94       24.99      4.94 o 
  -2  13   9        2.88       -2.61      3.77 o 
  -1  13   9        0.32       -0.45      3.55 o 
   0  13   9        3.85        3.67      3.50 o 
   1  13   9        9.43        6.24      4.39 o 
   2  13   9        2.89       -0.82      4.87 o 
  -8   0  10      104.68      126.64     15.93 o 
  -7   0  10       76.30       83.42      7.55 o 
  -6   0  10      383.59      411.13     12.94 o 
  -5   0  10      100.52       95.65      6.85 o 
  -4   0  10      965.18      960.14     16.85 o 
  -3   0  10      182.44      182.02      6.67 o 
  -2   0  10      310.99      299.07      8.35 o 
  -1   0  10      113.28      107.40      3.98 o 
   0   0  10       60.25       66.87      3.69 o 
   1   0  10        4.16        2.39      1.59 o 
   2   0  10      564.19      600.43     11.30 o 
   3   0  10      455.43      470.38     12.86 o 
   4   0  10      116.86      121.36      5.65 o 
   5   0  10        6.44        8.00      2.66 o 
   6   0  10       34.13       37.81      4.18 o 
   7   0  10        0.77       -3.25      3.38 o 
   8   0  10        6.10       11.77      5.33 o 
  -8   1  10        0.17        2.62      4.09 o 
  -7   1  10        7.74        5.73      3.44 o 
  -6   1  10       66.57       59.55      4.71 o 
  -5   1  10       48.09       39.42      3.78 o 
  -4   1  10        5.70        6.08      2.13 o 
  -3   1  10       60.09       65.79      3.26 o 
  -2   1  10        4.85        2.03      1.39 o 
  -1   1  10      151.92      144.65      5.63 o 
   0   1  10       42.04       43.99      2.15 o 
   1   1  10       56.22       62.25      2.49 o 
   2   1  10      177.18      176.72      4.14 o 
   3   1  10       38.28       41.03      3.10 o 
   4   1  10       25.58       30.17      2.70 o 
   5   1  10        3.33        2.18      1.66 o 
   6   1  10        0.05       -0.42      1.80 o 
   7   1  10        1.47        0.78      2.72 o 
   8   1  10        0.23       -2.28      3.07 o 
  -8   2  10        0.62       -1.61      4.29 o 
  -7   2  10        0.14        4.47      3.37 o 
  -6   2  10        0.22        4.19      3.06 o 
  -5   2  10       14.33       21.50      3.06 o 
  -4   2  10      177.82      170.04      5.51 o 
  -3   2  10      382.05      399.26      8.10 o 
  -2   2  10        6.80        8.17      1.65 o 
  -1   2  10       89.43       91.72      3.52 o 
   0   2  10       15.01       15.89      1.72 o 
   1   2  10       47.90       50.07      2.84 o 
   2   2  10        2.49        2.15      1.41 o 
   3   2  10      180.31      177.20      4.41 o 
   4   2  10       43.01       41.73      3.10 o 
   5   2  10       24.97       26.00      2.50 o 
   6   2  10       19.14       16.95      2.77 o 
   7   2  10        1.31        1.06      2.53 o 
   8   2  10        0.27        0.69      3.15 o 
  -8   3  10        0.24       -1.91      4.17 o 
  -7   3  10        0.02       -3.89      3.28 o 
  -6   3  10        1.16        9.02      3.07 o 
  -5   3  10       47.76       36.06      3.49 o 
  -4   3  10       79.96       92.73      4.49 o 
  -3   3  10      288.04      284.05      6.06 o 
  -2   3  10       78.53       74.15      3.05 o 
  -1   3  10      108.01      105.09      3.63 o 
   0   3  10      306.75      318.78      6.04 o 
   1   3  10       77.67       71.08      3.24 o 
   2   3  10       98.36       98.40      3.59 o 
   3   3  10        5.84        7.31      1.76 o 
   4   3  10       82.77       95.26      3.76 o 
   5   3  10       14.31       10.44      2.06 o 
   6   3  10        7.38        4.68      2.27 o 
   7   3  10        1.58       -0.35      2.50 o 
   8   3  10        1.50        3.77      3.32 o 
  -8   4  10       43.70       51.72      6.27 o 
  -7   4  10       98.26       99.65      6.50 o 
  -6   4  10       69.94       75.76      7.14 o 
  -5   4  10      107.06      110.88      5.54 o 
  -4   4  10       29.75       24.25      2.96 o 
  -3   4  10      412.01      420.69      7.43 o 
  -2   4  10       46.65       45.01      2.43 o 
  -1   4  10      114.86      117.62      4.38 o 
   0   4  10       22.27       29.32      2.43 o 
   1   4  10        0.61        0.28      1.72 o 
   2   4  10        8.38        4.63      1.77 o 
   3   4  10      217.33      215.09      5.54 o 
   4   4  10       33.89       35.58      3.00 o 
   5   4  10       15.54       14.82      2.43 o 
   6   4  10       37.79       32.76      3.45 o 
   7   4  10        1.48        1.48      2.56 o 
   8   4  10        0.43        7.15      4.06 o 
  -8   5  10        3.95        9.70      4.81 o 
  -7   5  10        3.30       10.03      4.04 o 
  -6   5  10       16.98       16.07      3.56 o 
  -5   5  10        3.50        1.54      2.65 o 
  -4   5  10       37.94       39.52      3.40 o 
  -3   5  10      327.11      321.73      6.99 o 
  -2   5  10       40.60       41.71      2.42 o 
  -1   5  10      157.56      160.44      4.40 o 
   0   5  10        5.26        2.08      1.77 o 
   1   5  10      829.35      842.33     11.68 o 
   2   5  10        6.50        4.43      2.00 o 
   3   5  10      140.20      141.08      6.34 o 
   4   5  10       24.94       21.68      2.97 o 
   5   5  10       95.93       82.17      5.27 o 
   6   5  10       23.50       20.30      3.06 o 
   7   5  10        0.72        1.50      2.67 o 
  -7   6  10        1.32        0.84      3.79 o 
  -6   6  10        0.18        1.83      3.27 o 
  -5   6  10        6.79       14.08      2.95 o 
  -4   6  10        0.17       -1.22      2.39 o 
  -3   6  10        0.01        2.39      2.16 o 
  -2   6  10       15.20       15.12      1.96 o 
  -1   6  10      150.33      152.43      4.02 o 
   0   6  10        5.82        5.19      2.03 o 
   1   6  10       23.24       18.11      2.56 o 
   2   6  10       46.11       44.20      4.27 o 
   3   6  10       27.28       28.13      3.08 o 
   4   6  10        0.31       -0.05      2.77 o 
   5   6  10        1.30        4.19      2.86 o 
   6   6  10        0.00       -2.14      2.50 o 
   7   6  10        1.35       -2.12      2.91 o 
  -7   7  10       19.97       25.78      5.56 o 
  -6   7  10        1.70        5.75      3.49 o 
  -5   7  10       35.85       42.39      4.03 o 
  -4   7  10       59.40       74.80      4.48 o 
  -3   7  10       26.40       30.46      3.18 o 
  -2   7  10       46.47       60.60      3.03 o 
  -1   7  10       77.23       64.33      4.62 o 
   0   7  10      253.97      265.41     16.02 o 
   1   7  10      958.81      997.18     16.83 o 
   2   7  10       14.76       10.01      2.68 o 
   3   7  10       17.06       18.92      3.20 o 
   4   7  10        3.73        2.91      2.90 o 
   5   7  10       18.67       15.66      4.32 o 
   6   7  10        0.36        0.34      3.13 o 
   7   7  10        1.18        5.08      5.89 o 
  -6   8  10       28.36       21.46      6.53 o 
  -5   8  10        9.99        8.42      4.49 o 
  -4   8  10        0.96        5.48      3.34 o 
  -3   8  10       10.35        9.44      3.10 o 
  -2   8  10       14.64       16.74      2.51 o 
  -1   8  10       53.34       53.76      3.50 o 
   0   8  10       22.08       13.25      3.00 o 
   1   8  10      205.45      218.99     10.98 o 
   2   8  10        0.19        1.57      2.57 o 
   3   8  10      155.84      176.25      9.45 o 
   4   8  10        1.67        3.51      2.80 o 
   5   8  10        0.09        3.96      3.92 o 
   6   8  10       43.04       47.23      6.75 o 
  -6   9  10       53.34       67.59      7.29 o 
  -5   9  10        3.28        6.32      3.56 o 
  -4   9  10       46.42       45.46      4.58 o 
  -3   9  10       37.77       34.08      4.58 o 
  -2   9  10      253.96      241.24      8.32 o 
  -1   9  10       15.78       11.70      2.89 o 
   0   9  10      156.97      150.66      6.35 o 
   1   9  10       88.24       76.98     11.42 o 
   2   9  10      278.59      285.63     11.75 o 
   3   9  10       24.06       22.18      4.03 o 
   4   9  10        3.89        7.28      3.86 o 
   5   9  10        6.41        1.48      4.49 o 
   6   9  10       18.43       21.85      8.93 o 
  -5  10  10        0.79        1.13      3.72 o 
  -4  10  10        2.17        4.41      3.30 o 
  -3  10  10        0.04       -1.86      2.91 o 
  -2  10  10        0.00       -0.22      3.17 o 
  -1  10  10        4.00        3.85      3.00 o 
   0  10  10       28.36       31.88      4.04 o 
   1  10  10        7.85        0.57      3.15 o 
   2  10  10       13.84       13.66      3.81 o 
   3  10  10        0.27       -1.06      3.16 o 
   4  10  10        0.34        4.03      3.75 o 
   5  10  10        7.30        4.11      5.08 o 
  -4  11  10        1.12        1.62      3.49 o 
  -3  11  10       77.43       79.64      6.25 o 
  -2  11  10        8.00        2.20      3.47 o 
  -1  11  10      172.81      175.02      7.58 o 
   0  11  10       14.21       19.66      3.78 o 
   1  11  10       59.64       74.15      8.60 o 
   2  11  10        5.39        6.81      3.75 o 
   3  11  10       12.79       13.25      4.32 o 
   4  11  10        0.03        2.58      3.77 o 
  -3  12  10       30.06       27.73      4.98 o 
  -2  12  10        0.11       -2.74      6.08 o 
  -1  12  10        0.17        4.69      3.56 o 
   0  12  10       77.27       73.85      5.77 o 
   1  12  10        5.98        6.65      3.72 o 
   2  12  10        2.27        3.71      3.80 o 
   3  12  10        3.29       -0.64      5.57 o 
  -8   1  11        4.91        7.75      4.81 o 
  -7   1  11        3.57        0.26      3.50 o 
  -6   1  11      109.69      106.40      6.13 o 
  -5   1  11        3.58        0.79      2.65 o 
  -4   1  11       24.74       36.05      3.11 o 
  -3   1  11       27.93       25.57      2.47 o 
  -2   1  11     1035.02     1020.05     12.02 o 
  -1   1  11       38.46       39.38      2.88 o 
   0   1  11     1201.63     1217.81     13.82 o 
   1   1  11       96.61      103.58      4.34 o 
   2   1  11      208.37      209.92      5.11 o 
   3   1  11       26.37       31.64      2.39 o 
   4   1  11      220.24      233.54      5.77 o 
   5   1  11       34.12       38.94      3.00 o 
   6   1  11       15.58       17.02      2.57 o 
   7   1  11        5.64        5.97      3.17 o 
  -8   2  11        0.00       -1.47      4.46 o 
  -7   2  11        5.74        1.85      3.55 o 
  -6   2  11        1.26       -2.87      2.97 o 
  -5   2  11       30.62       27.10      3.60 o 
  -4   2  11       53.19       51.04      3.75 o 
  -3   2  11        6.90        5.72      1.97 o 
  -2   2  11     1899.69     1855.28     19.88 o 
  -1   2  11      126.65      131.42      4.68 o 
   0   2  11       14.60       15.29      2.13 o 
   1   2  11      188.62      192.97      4.74 o 
   2   2  11       75.92       79.54      3.89 o 
   3   2  11       54.00       57.75      3.02 o 
   4   2  11       71.88       73.42      3.98 o 
   5   2  11        5.15        2.59      1.83 o 
   6   2  11        0.58        0.82      2.20 o 
   7   2  11        2.77       -0.13      2.72 o 
  -8   3  11        9.97       11.39      4.91 o 
  -7   3  11       26.00       28.11      4.52 o 
  -6   3  11      131.23      121.19      7.79 o 
  -5   3  11      107.37      125.47      7.54 o 
  -4   3  11       56.66       39.13      3.47 o 
  -3   3  11      469.57      441.52      7.38 o 
  -2   3  11      369.97      383.73      7.99 o 
  -1   3  11      572.98      548.16      9.50 o 
   0   3  11      570.00      592.03     12.21 o 
   1   3  11      535.36      562.38     10.92 o 
   2   3  11       94.92       92.97      5.56 o 
   3   3  11       23.02       25.98      2.80 o 
   4   3  11      221.07      233.24      5.56 o 
   5   3  11       14.23       12.39      2.32 o 
   6   3  11        5.05        4.61      2.67 o 
   7   3  11        0.30       -0.56      2.70 o 
  -7   4  11       41.53       46.97      5.61 o 
  -6   4  11       76.90       73.30      6.35 o 
  -5   4  11       16.70       23.12      3.43 o 
  -4   4  11       44.49       47.49      3.77 o 
  -3   4  11      269.79      271.90      5.86 o 
  -2   4  11      381.96      363.49      6.53 o 
  -1   4  11       55.69       53.88      2.99 o 
   0   4  11       79.96       73.63      5.33 o 
   1   4  11        4.01        4.28      1.90 o 
   2   4  11       52.26       55.09      3.30 o 
   3   4  11        0.03        4.98      2.23 o 
   4   4  11        0.02        0.00      2.31 o 
   5   4  11       12.72       13.16      2.43 o 
   6   4  11        0.89        1.61      2.45 o 
   7   4  11        0.82        1.67      2.70 o 
  -7   5  11        2.34       -1.11      3.82 o 
  -6   5  11        9.88       11.66      3.64 o 
  -5   5  11       16.62       19.87      3.42 o 
  -4   5  11       86.54       66.59      4.30 o 
  -3   5  11       32.85       41.12      3.65 o 
  -2   5  11       82.39       88.66      3.60 o 
  -1   5  11       18.49       20.73      2.41 o 
   0   5  11       63.01       63.09      3.72 o 
   1   5  11       29.98       27.99      2.74 o 
   2   5  11        2.78        4.75      1.95 o 
   3   5  11      137.60      145.21      7.19 o 
   4   5  11       30.31       33.72      3.65 o 
   5   5  11        9.15       11.47      2.73 o 
   6   5  11       46.71       48.21      4.07 o 
   7   5  11        8.85        8.56      3.18 o 
  -7   6  11        7.13        3.13      4.18 o 
  -6   6  11       26.62       24.10      4.10 o 
  -5   6  11        0.49        2.97      2.89 o 
  -4   6  11        0.20        4.53      2.74 o 
  -3   6  11       81.51       71.58      4.26 o 
  -2   6  11        1.69        4.34      1.76 o 
  -1   6  11       59.65       55.42      4.81 o 
   0   6  11       14.05       10.56      2.90 o 
   1   6  11       24.32       21.03      2.90 o 
   2   6  11      267.21      273.48      6.69 o 
   3   6  11        1.31        2.22      2.78 o 
   4   6  11        6.74        8.73      3.25 o 
   5   6  11       42.42       32.48      4.73 o 
   6   6  11        0.07        3.92      2.78 o 
  -6   7  11      111.68      124.86      7.27 o 
  -5   7  11      136.39      147.35      7.18 o 
  -4   7  11       38.10       41.98      4.20 o 
  -3   7  11      229.71      243.60      8.60 o 
  -2   7  11      141.39      139.63      5.35 o 
  -1   7  11        1.85        0.85      2.21 o 
   0   7  11      143.19      144.98      5.72 o 
   1   7  11       85.28       89.28      7.22 o 
   2   7  11       29.08       32.96      3.76 o 
   3   7  11       85.58       84.91      6.27 o 
   4   7  11       59.39       59.35      5.53 o 
   5   7  11        0.00        1.84      3.72 o 
   6   7  11       12.92       11.11      4.54 o 
  -6   8  11       12.53       10.63      5.00 o 
  -5   8  11       93.40      124.53     11.38 o 
  -4   8  11      167.98      172.27      9.97 o 
  -3   8  11       72.70       69.09      4.62 o 
  -2   8  11       15.85       17.84      2.79 o 
  -1   8  11       41.76       45.32      3.53 o 
   0   8  11       52.34       48.08      4.31 o 
   1   8  11       22.27       21.04      3.73 o 
   2   8  11      247.48      246.97      7.92 o 
   3   8  11       67.91       72.86      5.41 o 
   4   8  11        2.74        3.30      4.03 o 
   5   8  11        1.22       -2.98      3.61 o 
   6   8  11        1.15       -0.74      6.30 o 
  -5   9  11        3.17        8.28      3.97 o 
  -4   9  11        0.05        3.77      3.30 o 
  -3   9  11        4.93        2.52      3.99 o 
  -2   9  11        0.11        0.73      3.09 o 
  -1   9  11      246.13      236.44     10.92 o 
   0   9  11       38.62       37.20      5.13 o 
   1   9  11       11.60        9.67      3.62 o 
   2   9  11       12.93       12.56      4.20 o 
   3   9  11        6.03        3.28      3.14 o 
   4   9  11        9.35        3.97      4.59 o 
   5   9  11        7.67        7.27      7.85 o 
  -4  10  11        0.09        0.69      3.42 o 
  -3  10  11        1.39        0.47      3.54 o 
  -2  10  11        0.00       -0.20      4.02 o 
  -1  10  11        3.55        2.36      3.13 o 
   0  10  11        1.11       -0.12      3.20 o 
   1  10  11        2.69        3.44      3.41 o 
   2  10  11        2.74       -0.58      3.51 o 
   3  10  11        0.00        2.48      3.37 o 
   4  10  11        8.40        5.23      4.08 o 
  -3  11  11       26.60       21.90      5.96 o 
  -2  11  11       21.92       16.48      5.11 o 
  -1  11  11       23.26       15.53      3.93 o 
   0  11  11       21.48       17.89      4.45 o 
   1  11  11        1.27        5.32      3.58 o 
   2  11  11        0.06        2.43      3.99 o 
   3  11  11        0.48       -2.78      4.86 o 
  -1  12  11        9.51        7.98      3.99 o 
   0  12  11       20.40       16.83      4.52 o 
   1  12  11        3.00       -0.01      4.01 o 
  -7   0  12        3.09        5.56      8.03 o 
  -6   0  12       59.99       68.97      7.28 o 
  -5   0  12        0.60        4.45      3.82 o 
  -4   0  12      405.74      401.86     12.44 o 
  -3   0  12        8.27        1.53      2.95 o 
  -2   0  12       31.46       29.79      3.71 o 
  -1   0  12       65.78       69.88      5.85 o 
   0   0  12       14.86       13.22      3.05 o 
   1   0  12        8.13        9.73      3.06 o 
   2   0  12       16.55       13.27      3.24 o 
   3   0  12        0.49        1.41      2.29 o 
   4   0  12      108.54       93.26     11.80 o 
   5   0  12        0.09       -1.20      2.74 o 
   6   0  12        5.45        8.20      3.51 o 
   7   0  12        2.16       -4.50      4.19 o 
  -7   1  12      121.39      128.68      7.13 o 
  -6   1  12       71.90       69.65      5.40 o 
  -5   1  12       72.23       81.18      6.46 o 
  -4   1  12      151.31      157.34      6.36 o 
  -3   1  12      132.39      136.87      4.73 o 
  -2   1  12      463.51      468.51      8.87 o 
  -1   1  12      139.86      137.37      4.77 o 
   0   1  12      135.71      134.29      4.68 o 
   1   1  12       28.71       30.96      2.84 o 
   2   1  12        2.29        1.05      1.90 o 
   3   1  12        2.97        2.26      1.85 o 
   4   1  12       18.46       12.56      2.12 o 
   5   1  12      114.42      104.61      4.45 o 
   6   1  12        0.08       -1.62      2.13 o 
   7   1  12        1.95        1.20      3.06 o 
  -7   2  12        2.69        2.09      3.70 o 
  -6   2  12        1.44        1.91      3.19 o 
  -5   2  12        0.27        0.09      2.86 o 
  -4   2  12       13.16       12.09      2.77 o 
  -3   2  12       56.01       43.18      3.02 o 
  -2   2  12        2.93        3.98      1.94 o 
  -1   2  12       17.22       29.00      2.94 o 
   0   2  12        0.21       -1.35      2.14 o 
   1   2  12      228.27      220.31      6.65 o 
   2   2  12       17.74       17.86      2.25 o 
   3   2  12       62.01       56.77      3.54 o 
   4   2  12       29.58       25.21      3.14 o 
   5   2  12        1.59        2.73      2.00 o 
   6   2  12        3.83        6.16      2.61 o 
   7   2  12        1.98        2.24      2.96 o 
  -7   3  12       11.79       13.46      4.24 o 
  -6   3  12       71.72       65.24      5.44 o 
  -5   3  12       90.00       79.93      5.33 o 
  -4   3  12       48.36       42.05      4.85 o 
  -3   3  12       23.47       19.93      2.76 o 
  -2   3  12       50.75       45.79      3.16 o 
  -1   3  12      522.01      515.52     10.69 o 
   0   3  12        1.17        0.00      2.30 o 
   1   3  12       88.51       90.35      5.64 o 
   2   3  12       33.78       36.96      3.21 o 
   3   3  12        1.94        2.35      1.89 o 
   4   3  12        1.03       -0.09      2.00 o 
   5   3  12       49.01       38.77      3.81 o 
   6   3  12       16.46       14.97      2.95 o 
   7   3  12        1.74       -0.02      2.73 o 
  -7   4  12       27.06       25.07      4.86 o 
  -6   4  12        6.32        8.37      3.60 o 
  -5   4  12       13.75        8.16      4.17 o 
  -4   4  12       18.93       16.11      3.11 o 
  -3   4  12       74.21       65.23      3.62 o 
  -2   4  12       10.48       15.69      2.45 o 
  -1   4  12      140.42      133.00      5.84 o 
   0   4  12       52.31       59.58      4.38 o 
   1   4  12        0.98        2.93      1.94 o 
   2   4  12       51.54       53.56      3.95 o 
   3   4  12       41.07       38.75      3.68 o 
   4   4  12       14.07       17.35      2.83 o 
   5   4  12       15.94       13.02      2.98 o 
   6   4  12        9.99        4.67      2.62 o 
  -7   5  12       13.07       12.08      4.41 o 
  -6   5  12       42.91       39.28      4.76 o 
  -5   5  12       43.94       45.92      4.35 o 
  -4   5  12       35.20       35.21      3.80 o 
  -3   5  12       76.82       90.60      5.93 o 
  -2   5  12        0.25        4.47      2.19 o 
  -1   5  12      136.25      143.74      7.78 o 
   0   5  12       54.80       46.42      3.58 o 
   1   5  12        3.23        5.89      2.33 o 
   2   5  12        0.50       -0.28      2.25 o 
   3   5  12       20.84       22.65      3.68 o 
   4   5  12       25.40       19.38      3.37 o 
   5   5  12        0.38       -2.38      2.47 o 
   6   5  12        1.66       -3.29      2.82 o 
  -6   6  12        6.30        7.14      3.78 o 
  -5   6  12       13.42       13.58      3.60 o 
  -4   6  12       15.06       11.16      3.18 o 
  -3   6  12        2.16        3.95      2.68 o 
  -2   6  12      101.32      103.01      4.98 o 
  -1   6  12       68.48       65.49      4.27 o 
   0   6  12       42.34       47.24      3.75 o 
   1   6  12       87.72       85.32      4.61 o 
   2   6  12       85.07       81.61      4.60 o 
   3   6  12      314.04      323.46      9.22 o 
   4   6  12        1.04       -1.58      2.67 o 
   5   6  12        7.55        5.58      4.31 o 
   6   6  12        1.02        1.22      3.28 o 
  -6   7  12        0.20        2.49      3.90 o 
  -5   7  12       18.00       16.59      3.94 o 
  -4   7  12        7.07       10.13      3.57 o 
  -3   7  12        5.82        4.06      3.12 o 
  -2   7  12        2.77        4.79      2.86 o 
  -1   7  12        0.04       -0.30      2.35 o 
   0   7  12        0.60       -0.92      2.27 o 
   1   7  12       34.72       28.43      3.49 o 
   2   7  12        0.87        0.96      2.41 o 
   3   7  12      142.50      163.66     10.04 o 
   4   7  12        2.39       -0.76      3.05 o 
   5   7  12       51.10       49.81      5.66 o 
  -5   8  12       19.90       32.32      5.75 o 
  -4   8  12        8.44       14.07      4.13 o 
  -3   8  12       19.10       19.93      4.00 o 
  -2   8  12        0.29        2.85      2.84 o 
  -1   8  12        0.04       -1.19      2.46 o 
   0   8  12       18.01       13.36      3.01 o 
   1   8  12       15.61       13.75      3.34 o 
   2   8  12        1.73        2.97      3.21 o 
   3   8  12      113.75      111.49      8.84 o 
   4   8  12       22.37       17.27      4.96 o 
   5   8  12        6.17       -0.83      4.16 o 
  -4   9  12       80.84       78.79      8.18 o 
  -3   9  12       17.27       13.58      5.43 o 
  -2   9  12       24.21       26.99      5.26 o 
  -1   9  12        3.82        6.06      3.14 o 
   0   9  12       33.39       34.21      6.56 o 
   1   9  12       13.00       13.21      5.31 o 
   2   9  12       25.17       27.05      5.22 o 
   3   9  12       34.23       26.83      4.58 o 
   4   9  12       11.22       17.74      5.68 o 
  -3  10  12       55.95       66.81      9.17 o 
  -2  10  12       11.14       17.40      5.37 o 
  -1  10  12       56.81       40.56      4.69 o 
   0  10  12       54.02       35.66      5.00 o 
   1  10  12       52.52       56.10      5.78 o 
   2  10  12       26.98       29.36      5.13 o 
   3  10  12        0.66        0.22      3.61 o 
  -2  11  12        0.03        3.86      4.71 o 
  -1  11  12       43.83       56.04      8.91 o 
   0  11  12        1.20        2.00      4.05 o 
   1  11  12       12.96        2.86      3.94 o 
  -7   1  13        3.17       11.16      4.30 o 
  -6   1  13        0.32        3.89      3.68 o 
  -5   1  13        0.66        6.59      3.35 o 
  -4   1  13       12.78        7.84      2.88 o 
  -3   1  13       28.92       27.82      3.23 o 
  -2   1  13        3.85        4.87      2.15 o 
  -1   1  13        5.35        9.44      2.61 o 
   0   1  13      177.28      173.66      7.21 o 
   1   1  13        2.44        1.20      1.95 o 
   2   1  13       30.97       34.59      3.31 o 
   3   1  13        4.19        1.24      2.14 o 
   4   1  13        1.31       -0.25      2.11 o 
   5   1  13        0.29        1.30      2.35 o 
   6   1  13        1.20        1.24      2.42 o 
  -7   2  13        3.95        6.48      4.15 o 
  -6   2  13       14.03        8.48      3.77 o 
  -5   2  13        6.53        4.84      3.14 o 
  -4   2  13      210.36      217.19      6.90 o 
  -3   2  13       22.97       28.23      3.07 o 
  -2   2  13        9.11       13.26      2.73 o 
  -1   2  13      156.60      146.67      6.20 o 
   0   2  13      954.25     1000.76     23.04 o 
   1   2  13      128.52      131.33      5.17 o 
   2   2  13      482.40      507.58      9.67 o 
   3   2  13      108.61      118.74      4.88 o 
   4   2  13       51.73       46.62      3.59 o 
   5   2  13       13.65       13.46      2.82 o 
   6   2  13       60.69       52.83      4.16 o 
  -6   3  13       20.68       27.53      4.37 o 
  -5   3  13       74.19       71.68      4.99 o 
  -4   3  13       54.37       55.54      5.44 o 
  -3   3  13       11.96        9.93      2.49 o 
  -2   3  13        0.53       -0.40      2.15 o 
  -1   3  13      113.71      107.78      6.87 o 
   0   3  13      450.17      457.76     10.42 o 
   1   3  13       17.81       16.80      5.66 o 
   2   3  13      103.41      105.49      5.99 o 
   3   3  13        6.06        8.64      2.40 o 
   4   3  13       13.43        9.45      2.62 o 
   5   3  13        2.86        3.17      2.53 o 
   6   3  13        0.39       -1.92      2.93 o 
  -6   4  13        0.54        5.65      3.87 o 
  -5   4  13        5.94        4.72      3.27 o 
  -4   4  13        0.14        4.23      2.89 o 
  -3   4  13       17.52       17.40      3.04 o 
  -2   4  13      141.17      124.72      5.39 o 
  -1   4  13       39.56       26.41      3.26 o 
   0   4  13       11.56       13.47      3.15 o 
   1   4  13       37.85       41.35      4.89 o 
   2   4  13        8.82       10.22      2.80 o 
   3   4  13       24.47       25.27      3.42 o 
   4   4  13        2.44        1.06      2.45 o 
   5   4  13        6.98        6.39      2.87 o 
   6   4  13        3.62        3.72      3.26 o 
  -6   5  13       72.05       75.39      8.29 o 
  -5   5  13       21.41       13.74      3.61 o 
  -4   5  13       70.05       69.61      5.82 o 
  -3   5  13       10.42       12.45      3.26 o 
  -2   5  13       12.05       11.87      2.95 o 
  -1   5  13      142.00      143.38      6.06 o 
   0   5  13       59.66       50.88      4.43 o 
   1   5  13       47.62       43.41      3.79 o 
   2   5  13        0.24        1.33      2.51 o 
   3   5  13        6.38        6.31      2.85 o 
   4   5  13       45.99       43.06      4.39 o 
   5   5  13        0.01        3.14      2.73 o 
  -5   6  13       50.34       46.52      4.74 o 
  -4   6  13       91.89       90.55      5.43 o 
  -3   6  13      122.65      134.65      7.36 o 
  -2   6  13       24.35       15.07      3.14 o 
  -1   6  13      241.88      248.07      7.66 o 
   0   6  13       45.69       53.01      5.02 o 
   1   6  13       39.97       40.91      4.06 o 
   2   6  13       29.42       23.45      4.06 o 
   3   6  13       31.58       33.11      4.87 o 
   4   6  13        0.40        3.82      3.15 o 
   5   6  13       40.28       46.60      4.99 o 
  -5   7  13       13.64        1.91      4.03 o 
  -4   7  13       18.89       11.08      4.40 o 
  -3   7  13       83.12      106.58      8.09 o 
  -2   7  13       94.13       75.37      5.49 o 
  -1   7  13       28.71       25.37      4.21 o 
   0   7  13       11.71       11.34      3.01 o 
   1   7  13       11.94       10.02      3.20 o 
   2   7  13       31.55       33.73      4.75 o 
   3   7  13        4.03        3.07      3.26 o 
   4   7  13       90.36       92.15      8.61 o 
   5   7  13       18.45       16.14      4.49 o 
  -4   8  13       40.03       23.31      5.63 o 
  -3   8  13        1.80       -2.60      5.02 o 
  -2   8  13        1.29        7.11      4.37 o 
  -1   8  13        0.83       -3.95      3.08 o 
   0   8  13       14.81       15.61      3.21 o 
   1   8  13       86.05       97.82     10.91 o 
   2   8  13       37.23       40.67      4.43 o 
   3   8  13        0.62        7.14      3.63 o 
   4   8  13        0.70        6.00      3.84 o 
  -3   9  13      127.86      156.14     10.67 o 
  -2   9  13       44.58       41.72      8.63 o 
  -1   9  13       16.90       14.96      5.17 o 
   0   9  13        7.95        7.15      3.45 o 
   1   9  13        1.01       -0.25      2.94 o 
   2   9  13       15.04       21.21      5.33 o 
   3   9  13        0.00        2.31      4.21 o 
  -2  10  13        5.28        2.46      5.94 o 
  -1  10  13       23.92       22.77      4.30 o 
   0  10  13       15.70       12.32      4.05 o 
   1  10  13       35.74       19.48      5.58 o 
   2  10  13        8.06        6.78      4.84 o 
  -6   0  14      231.73      271.87     23.48 o 
  -5   0  14      204.68      228.58     12.62 o 
  -4   0  14       89.28       74.19      6.80 o 
  -3   0  14       92.74       86.91      6.92 o 
  -2   0  14       89.16       82.94      7.86 o 
  -1   0  14      106.88      107.82      9.46 o 
   0   0  14      249.63      290.29     13.08 o 
   1   0  14       59.55       49.23      5.35 o 
   2   0  14       66.87       63.73      6.21 o 
   3   0  14       24.75       23.34      5.78 o 
   4   0  14        4.33        4.98      3.72 o 
   5   0  14        4.47        2.67      4.15 o 
   6   0  14        1.15        3.26      4.63 o 
  -6   1  14       78.27       64.86      5.71 o 
  -5   1  14       29.44       22.87      4.20 o 
  -4   1  14       74.54       77.36      6.44 o 
  -3   1  14       19.88       20.52      3.22 o 
  -2   1  14      250.56      252.39      6.68 o 
  -1   1  14        0.78        1.13      3.08 o 
   0   1  14       37.62       36.47      4.38 o 
   1   1  14       14.69       13.44      3.01 o 
   2   1  14       23.90       23.38      3.22 o 
   3   1  14       20.70       18.56      3.36 o 
   4   1  14        1.43        3.75      2.73 o 
   5   1  14        0.29        3.30      2.92 o 
   6   1  14       17.74       12.21      3.28 o 
  -6   2  14       17.80       22.88      4.50 o 
  -5   2  14       10.31       14.90      4.26 o 
  -4   2  14        3.55        2.66      3.12 o 
  -3   2  14        0.01        0.13      2.41 o 
  -2   2  14        0.00        0.10      2.38 o 
  -1   2  14       22.28       21.21      3.54 o 
   0   2  14       69.76       60.58      5.67 o 
   1   2  14      137.09      139.86      7.39 o 
   2   2  14        9.33        6.07      2.59 o 
   3   2  14        0.22        4.00      2.59 o 
   4   2  14        1.85        3.41      2.73 o 
   5   2  14        1.33       -1.22      2.48 o 
  -6   3  14       19.84       20.92      4.54 o 
  -5   3  14       11.18        8.07      3.53 o 
  -4   3  14       51.18       59.38      4.99 o 
  -3   3  14       26.09       28.45      3.38 o 
  -2   3  14       25.36       24.71      3.63 o 
  -1   3  14       95.00       83.83      5.40 o 
   0   3  14        1.37       -1.99      3.05 o 
   1   3  14        0.02        4.31      3.51 o 
   2   3  14        8.64        7.98      3.91 o 
   3   3  14       75.57       71.69      5.05 o 
   4   3  14        4.45        4.17      2.56 o 
   5   3  14        1.46        3.13      2.74 o 
  -5   4  14       35.80       37.10      4.49 o 
  -4   4  14       66.06       67.83      5.30 o 
  -3   4  14       96.83       94.68      5.60 o 
  -2   4  14       14.57       15.54      3.16 o 
  -1   4  14       50.31       44.74      4.23 o 
   0   4  14       11.62       11.93      3.35 o 
   1   4  14      213.79      209.03      9.81 o 
   2   4  14        4.87        0.84      3.56 o 
   3   4  14       15.67       16.69      3.42 o 
   4   4  14        6.91        2.70      2.69 o 
   5   4  14        3.70        3.75      2.99 o 
  -5   5  14       98.71       98.70      6.13 o 
  -4   5  14        2.61        3.42      3.38 o 
  -3   5  14       12.62        5.67      3.75 o 
  -2   5  14        9.54       12.34      3.13 o 
  -1   5  14       24.75       20.55      3.44 o 
   0   5  14        2.99        5.37      3.19 o 
   1   5  14       32.79       37.84      6.68 o 
   2   5  14       14.05        8.55      4.10 o 
   3   5  14        8.01       11.73      3.18 o 
   4   5  14        0.00       -1.85      2.68 o 
   5   5  14       34.59       30.79      4.07 o 
  -5   6  14       11.35        9.79      3.96 o 
  -4   6  14       18.09       17.34      5.57 o 
  -3   6  14        5.05        1.84      3.75 o 
  -2   6  14        9.11       10.02      3.21 o 
  -1   6  14        8.31       17.34      3.63 o 
   0   6  14        9.86       14.42      3.57 o 
   1   6  14        8.17       10.55      4.61 o 
   2   6  14       14.02       13.22      4.18 o 
   3   6  14        0.15        1.54      3.13 o 
   4   6  14        0.02        1.13      3.19 o 
  -4   7  14        6.64        9.99      5.28 o 
  -3   7  14       47.57       56.40      7.53 o 
  -2   7  14        1.86        1.96      3.81 o 
  -1   7  14       12.00       15.14      3.97 o 
   0   7  14       21.70       20.27      4.33 o 
   1   7  14        3.49        2.69      3.59 o 
   2   7  14        2.94        4.28      4.22 o 
   3   7  14       18.22       14.14      4.45 o 
   4   7  14       17.77       21.56      4.41 o 
  -3   8  14        1.03        2.16      5.52 o 
  -2   8  14       58.29       71.04      7.19 o 
  -1   8  14       25.57       32.40      4.57 o 
   0   8  14        8.27        5.80      3.89 o 
   1   8  14        1.11        3.16      3.27 o 
   2   8  14       10.34        5.00      3.79 o 
   3   8  14        4.87        4.01      3.88 o 
  -2   9  14        2.75        1.36      6.47 o 
  -1   9  14        2.39        2.58      4.74 o 
   0   9  14        2.04       -0.69      3.93 o 
   1   9  14        5.20        5.13      3.52 o 
  -5   1  15        0.41        1.79      3.71 o 
  -4   1  15        5.76       10.75      3.42 o 
  -3   1  15        1.38        1.09      2.77 o 
  -2   1  15       59.70       62.01      5.11 o 
  -1   1  15        0.08        0.64      3.52 o 
   0   1  15       13.96       17.15      3.90 o 
   1   1  15        9.69       15.61      3.81 o 
   2   1  15      182.40      191.91      6.86 o 
   3   1  15        3.65        8.00      2.96 o 
   4   1  15       40.33       47.14      4.48 o 
   5   1  15        3.19        4.62      3.26 o 
  -5   2  15       24.63       28.62      4.94 o 
  -4   2  15       10.65        9.25      3.71 o 
  -3   2  15       16.92       12.87      3.06 o 
  -2   2  15       60.21       51.89      4.38 o 
  -1   2  15        3.28        2.39      3.49 o 
   0   2  15        0.00       -2.38      3.12 o 
   1   2  15       10.93        7.71      3.84 o 
   2   2  15       53.26       59.33      4.98 o 
   3   2  15       10.38        9.41      3.13 o 
   4   2  15       51.79       53.05      4.71 o 
   5   2  15        0.04        0.81      3.12 o 
  -5   3  15        1.56        3.91      4.03 o 
  -4   3  15        0.22        3.10      3.38 o 
  -3   3  15        0.94       -0.69      3.25 o 
  -2   3  15       12.89       14.24      3.33 o 
  -1   3  15       10.76        8.51      3.77 o 
   0   3  15       27.24       15.46      4.37 o 
   1   3  15       42.16       40.05      5.11 o 
   2   3  15      142.39      142.75      8.11 o 
   3   3  15       20.96       15.08      3.51 o 
   4   3  15       29.21       26.31      4.27 o 
  -4   4  15       45.29       38.26      4.90 o 
  -3   4  15       72.17       82.96      6.58 o 
  -2   4  15       35.82       38.27      4.07 o 
  -1   4  15       36.34       42.24      4.45 o 
   0   4  15        0.76        7.10      3.93 o 
   1   4  15       93.20       91.64      7.28 o 
   2   4  15       78.90       77.01      5.89 o 
   3   4  15       23.22       24.86      4.07 o 
   4   4  15       11.85        9.78      3.52 o 
  -4   5  15       17.42       10.93      4.71 o 
  -3   5  15        7.83       11.96      4.22 o 
  -2   5  15       42.81       37.42      4.23 o 
  -1   5  15       20.19       20.90      3.91 o 
   0   5  15       33.70       31.38      5.28 o 
   1   5  15       50.13       46.06      5.76 o 
   2   5  15        0.24        0.27      3.97 o 
   3   5  15        4.79        4.66      3.65 o 
   4   5  15        0.03        1.59      3.54 o 
  -3   6  15       10.69        9.75      4.46 o 
  -2   6  15        0.06        4.64      3.34 o 
  -1   6  15       31.15       37.17      6.31 o 
   0   6  15        7.66        3.52      4.47 o 
   1   6  15        0.79       -1.00      4.43 o 
   2   6  15       20.19       19.52      5.76 o 
   3   6  15        0.05       -5.51      4.41 o 
  -2   7  15       37.84       34.57      6.25 o 
  -1   7  15        7.78        5.44      3.93 o 
   0   7  15        0.02        0.27      3.86 o 
   1   7  15       15.30        8.98      5.12 o 
   2   7  15        5.86        4.90      4.91 o 
  -1   8  15       92.95      113.92      7.23 o 
   0   8  15       56.07       53.92      6.19 o 
  -4   0  16      278.14      307.08     14.51 o 
  -3   0  16       60.04       56.29      6.56 o 
  -2   0  16      164.03      164.84     11.95 o 
  -1   0  16       53.35       47.88      7.49 o 
   0   0  16      195.47      191.78     16.70 o 
   1   0  16        5.11        3.27      5.12 o 
   2   0  16       32.99       34.56      7.21 o 
   3   0  16        6.92       11.28      4.97 o 
   4   0  16       16.17       20.50      8.15 o 
  -4   1  16       68.62       81.97      8.37 o 
  -3   1  16       54.57       63.47      5.45 o 
  -2   1  16        0.40        0.62      3.50 o 
  -1   1  16       10.19       11.66      4.27 o 
   0   1  16        0.22       -0.65      3.63 o 
   1   1  16       22.44       18.58      4.44 o 
   2   1  16       34.20       34.26      4.95 o 
   3   1  16       32.86       31.82      4.18 o 
  -4   2  16        4.91        2.89      3.74 o 
  -3   2  16        4.40        6.53      3.69 o 
  -2   2  16        0.34        0.72      3.42 o 
  -1   2  16        0.07        3.15      3.66 o 
   0   2  16       11.48       11.31      4.31 o 
   1   2  16       14.68       21.05      4.86 o 
   2   2  16       12.60       18.13      3.94 o 
   3   2  16        1.62        5.31      3.07 o 
  -4   3  16        0.28       -1.11      4.12 o 
  -3   3  16        6.71        2.36      4.20 o 
  -2   3  16       14.56       10.40      3.40 o 
  -1   3  16       13.09        9.14      4.07 o 
   0   3  16        0.35        2.64      3.79 o 
   1   3  16        0.09       -1.61      3.91 o 
   2   3  16        8.30        9.89      3.93 o 
   3   3  16       53.94       60.21      5.96 o 
  -3   4  16       93.30       90.71      7.15 o 
  -2   4  16       42.36       53.03      4.83 o 
  -1   4  16       44.66       55.74      5.90 o 
   0   4  16       28.92       26.80      5.26 o 
   1   4  16       40.57       49.52      6.26 o 
   2   4  16        0.01        1.46      3.48 o 
   3   4  16        0.01       -0.89      3.75 o 
  -2   5  16       16.64       14.10      3.84 o 
  -1   5  16        1.98        0.10      4.01 o 
   0   5  16        0.45        1.94      4.18 o 
   1   5  16        8.21       10.22      4.77 o 
   2   5  16        0.27       -1.48      4.18 o 
  -1   6  16        6.81        2.22      4.18 o 
   0   6  16        1.72        7.00      6.11 o 
   1   6  16        0.03        2.42      4.90 o 
  -2   1  17        6.48        0.47      4.32 o 
  -1   1  17        0.66       -0.39      3.86 o 
   0   1  17       23.00       20.57      4.89 o 
   1   1  17        6.60        5.49      4.14 o 
   2   1  17        0.64        5.51      4.33 o 
  -2   2  17        0.03        0.71      3.78 o 
  -1   2  17        4.10        4.36      4.28 o 
   0   2  17        8.06        7.99      4.55 o 
   1   2  17        0.01        0.05      4.25 o 
  -1   3  17       32.55       20.32      4.91 o 
   0   3  17       14.50       12.49      5.03 o 
   1   3  17        4.85        9.63      4.95 o 
                                                 
